# Supplementary material for: Beneficial and detrimental genes in the cellular response to replication arrest
Source: PLoS Genet. 2022 Dec 27;18(12):e1010564. doi: 10.1371/journal.pgen.1010564 (PMC9836290; doi:10.1371/journal.pgen.1010564)
Supplement: S1 Table — Samples were collected and analyzed 2, 3, and 4 hours after treatment, or from parallel untreated cultures. The sequencing data used for these analyses have been deposited in the NCBI Gene Expression Omnibus [79] and are accessible through GEO Series accession number GSE221151. (XLSX) [file pgen.1010564.s001.xlsx]

## Sheet: data
ORF_START	ORF_END	ORF_NAME	INSERTIONS_CONTROL_2h	INSERTIONS_TREATED_2h	READS_CONTROL_2h	READS_TREATED_2h	INSERTIONS_CONTROL_3h	INSERTIONS_TREATED_3h	READS_CONTROL_3h	READS_TREATED_3h	INSERTIONS_CONTROL_4h	INSERTIONS_TREATED_4h	READS_CONTROL_4h	READS_TREATED_4h
410	1750	dnaA	2	1	51.125	12.875	1	0	9.375	0	1	0	5.25	0
1939	3075	dnaN	1	1	29.75	23.75	2	1	104.125	109.5	1	2	162	85.75
3206	3421	yaaA	3	3	753.562	777.125	3	3	734.625	616	3	3	537.5	743.688
3437	4549	recF	5	1	39.125	9.125	0	3	0	28.25	0	0	0	0
4567	4812	remB	9	9	2780.31	2492.31	9	9	2545.81	2262.69	9	10	2542.81	2385.38
4861	6783	gyrB	1	1	116.125	105	1	2	31.375	26	1	1	14.5	36.375
6994	9459	gyrA	1	0	9.75	0	0	2	0	10.5	0	0	0	0
14847	15794	yaaC	31	29	5129.88	5232.19	31	31	4469.06	4033.31	31	29	4177.94	3870.69
15915	17381	guaB	0	0	0	0	1	1	12.375	6.875	1	1	3.875	12.875
17534	18865	dacA	12	14	745.5	1008.25	12	14	593.5	733.625	13	14	442.75	738
19062	19946	pdxS	2	2	57.625	51.875	2	1	62.625	4.125	3	1	103.625	22.125
19968	20558	pdxT	0	1	0	7.125	3	3	8	21	1	1	6.875	2.25
20880	22157	serS	1	1	8.75	6.25	1	2	18.875	25.375	2	1	37.75	15.125
22496	23149	dck	16	14	2094.31	1731.62	16	14	1887.31	1168.5	16	15	1506.12	1195
23146	23769	dgk	19	18	1832.88	2275	19	21	1800.06	2652.62	18	19	1923.12	2203.75
23868	25151	yaaH	30	30	4941.75	5093.38	31	27	4736.06	4684.56	30	31	4679.69	4646.75
25221	25766	yaaI	22	20	5896.06	4995.19	22	22	5370.56	4884.44	21	22	5639.75	4962.69
25852	26337	tadA	3	4	27.75	46.75	3	3	33	34.125	1	2	5.25	18.625
26814	28505	dnaX	0	1	0	8.125	2	1	15.25	12.875	2	2	9.125	17.625
28529	28852	yaaK	0	0	0	0	0	0	0	0	0	0	0	0
28867	29463	recR	16	17	423.625	527.25	12	16	242.25	475.25	13	12	264.125	238.5
29481	29705	yaaL	3	3	339.625	388.125	3	3	229	210.5	3	3	342.75	296.438
29772	30035	bofA	2	2	111.375	164.375	2	1	137.75	68.625	2	2	103.875	237.75
35531	35725	csfB	7	8	1578.25	1490.56	8	5	1068	846.375	7	6	859.5	748.5
35845	36459	xpaC	10	11	1530.62	1489.12	10	12	2071.38	2498.62	11	10	2805.5	2479.25
36478	37638	yaaN	16	15	1687	1673.94	15	15	1553.62	1506.75	16	15	1388.62	1692.94
37720	39162	yaaO	2	1	9.625	18.5	4	2	26.875	10.5	2	2	19.75	11.375
39159	39797	tmk	0	0	0	0	0	0	0	0	0	0	0	0
39871	40200	yaaQ	2	2	263.375	161.5	3	1	147.5	190.375	2	2	228.25	170.25
40213	40653	yaaR	0	0	0	0	0	0	0	0	0	0	0	0
40665	41654	holB	1	1	35.75	12	0	1	0	7.5	1	0	3.875	0
41657	42484	yaaT	5	5	109.5	118.625	5	5	124	107.625	7	6	88.1875	63
42499	42858	yabA	10	10	1923.81	2127	10	10	1341	1062	10	10	1200.88	1253.75
42917	43660	yabB	16	16	3251.75	3220.19	15	15	3099.19	2927.19	17	17	3141.81	3128
43647	43946	yazA	11	11	875	750.5	12	12	971.25	1789.75	12	12	2147.44	2057.19
43921	44799	yabC	21	21	2800.31	2811.38	21	23	3208.19	3055.88	22	20	3323.62	3400.25
44848	45132	abrB	6	9	141.625	138	6	7	77.75	85.5	10	9	166	102.5
45633	47627	metS	2	2	19.875	73.25	3	2	34	16.625	1	1	14.5	16.625
47706	48473	yabD	10	9	1058.81	1222.38	9	10	906.188	708.625	7	9	545.938	818.125
48629	49942	yabE	25	25	3627.5	3705.81	27	25	3415.75	3813.44	25	24	3235.81	3781
50087	50647	rnmV	3	4	558.25	631.375	3	6	561.25	680.375	6	6	521	697.125
50640	51518	ksgA	12	13	744.75	950.875	12	13	627.25	698.125	13	14	618.5	539.625
51662	52552	yabG	23	22	3543.88	4067.19	23	23	3675.88	3998.62	21	22	4068.44	4024.88
52763	53023	veg	10	8	1490.69	1199.75	9	10	1140.75	840.5	9	10	1265	790.312
53183	53368	sspF	3	3	188.5	157.625	3	3	119.375	157.5	3	3	190.5	157.5
53516	54385	ispE	0	1	0	10.125	1	1	2.875	6.375	1	1	12.75	6.875
54441	55298	purR	18	17	1548.62	1777.44	20	17	1553	2108.12	19	20	1601.5	1804.62
55295	55672	yabJ	7	6	333.25	313.5	7	6	226.375	245.625	7	5	229	268.125
55866	56159	spoVG	4	4	282.125	339.625	3	4	184.75	117.625	4	4	208.375	182
56352	57722	gcaD	0	0	0	0	0	0	0	0	0	0	0	0
57745	58698	prs	2	2	24.5	49.125	1	1	13.125	3.75	1	0	6.875	0
58783	59397	ctc	8	7	1528.88	1321.38	7	8	1361.25	1019.88	7	7	1180.19	1177.31
59504	60070	pth	1	1	43.875	21.25	1	1	20	15.125	1	0	11.625	0
60130	60360	fin	6	6	275.125	278.25	7	7	265.625	216.75	6	8	261.625	196.875
60430	63963	mfd	78	79	6945.5	7135.94	82	78	6120.06	7312.19	78	79	5642.19	6483.12
64099	64635	spoVT	11	11	4224	3602.31	11	11	4009.06	4797.06	11	11	4949.19	4805.25
64817	66415	yabM	41	39	5278.62	4241.62	41	41	5128.44	5357.5	40	39	5771.56	5960.88
66405	67874	yabN	30	29	6216.12	5547.44	29	28	6559.5	6130.19	29	29	7153.31	6726.44
67877	68137	yabO	8	8	498.5	415.625	8	8	444.5	344.75	8	8	481.25	500.75
68216	68518	yabP	6	6	603.875	611.5	6	5	813	1009.75	7	6	1060.25	979.75
68515	69150	yabQ	18	19	1743.62	1718.88	19	19	1529.25	1612.25	21	20	1971.81	1727.38
69168	69545	divIC	2	2	144.75	71.25	2	2	93.5	82.25	2	3	145.75	103.75
69626	70012	yabR	4	3	104.5	96.875	3	5	38.125	98.875	4	3	63	43.375
70538	73021	spoIIE	66	66	14726.1	17006.8	67	68	13094.7	16698.9	69	67	13236.2	16012.2
73106	73843	yabS	11	11	1092.12	1466.62	12	11	904.75	1450.44	12	11	1031.19	1465.75
73809	74825	yabT	20	21	5845.06	6786.62	17	21	6194	7114.06	19	19	6606.69	7249.69
74929	76347	tilS	0	0	0	0	0	0	0	0	0	0	0	0
76344	76886	hprT	0	0	0	0	0	0	0	0	0	0	0	0
76984	78897	ftsH	8	8	340.625	344.375	10	4	283.625	192.25	9	7	338.625	176.25
79092	79868	coaX	31	32	3778.69	3094.94	33	31	3134.06	2383.12	32	33	3356.56	2546.5
79880	80755	hslO	24	25	2681.25	2220.38	26	23	2659.25	1712.56	27	26	2693.81	1903.56
80844	81695	yacD	24	23	8274.62	7313.25	24	25	7495.56	6855.19	22	24	7866	7474.88
81771	82697	cysK	3	2	48.125	18.25	2	4	8.625	46.625	2	2	21.375	8.875
82864	84276	pabB	44	44	7445.56	6961.5	44	43	6460.31	7390.88	44	42	6863.06	6138.25
84299	84874	pabA	6	7	1081.75	1444	6	6	950.875	780.625	6	8	767.875	900.688
84874	85755	pabC	20	21	3140.81	2529.88	21	20	2587.38	2703.06	21	20	3097.44	2694.25
85737	86594	sul	1	2	18.75	33.125	1	1	37.875	178.5	1	2	133	202.562
86587	86949	folB	1	1	28.75	57.375	1	1	53.125	26.625	1	1	64.25	28.75
86946	87449	folK	4	4	88.125	47.875	4	4	64.375	118.5	3	4	116.125	87.125
87401	87610	yazB	3	3	225.125	177.5	3	3	259.375	281.25	3	3	217.25	174.5
87634	88635	dusB	13	12	1272	1590.62	13	13	1168.75	1080	12	12	987.75	1108.62
88727	90226	lysS	0	0	0	0	0	0	0	0	0	0	0	0
101449	101913	ctsR	13	12	911	773.5	13	11	551.875	644.375	12	13	678.125	541.125
102137	102484	mcsA	4	4	389.625	319.5	3	3	301.125	262.375	4	5	286.25	272.375
102484	103575	mcsB	20	19	1515.75	1429.5	19	19	1317.75	1225.12	20	17	1239.31	999.375
103572	106004	clpC	13	15	155.125	294	11	12	97.5	208.875	6	5	66.875	89.625
106039	107472	radA	30	26	4168.12	3037.25	30	27	3508.56	2622.19	30	28	3673.06	2364.75
107476	108558	disA	42	44	5860.5	5486.5	46	45	5527.88	5750.88	44	42	6688.19	5935.94
108674	109774	yacL	35	33	3673.44	4095.19	34	34	4004.12	3708.38	31	35	4087.5	3933.25
109789	110487	ispD	1	1	15.75	6.25	1	1	9.375	3.75	1	1	22.125	10
110480	110956	ispF	0	0	0	0	1	0	1	0	0	1	0	6.875
111047	112498	gltX	1	2	8.75	22	2	2	24.5	50.875	2	2	30.625	51
112800	113453	cysE	0	1	0	7.125	1	1	4.125	6.375	2	1	4.5	2.25
113450	114850	cysS	0	0	0	0	1	0	2.875	0	0	0	0	0
114854	115285	mrnC	14	15	2635.38	2131.31	15	14	2154.94	2062	16	16	2604.12	2000.31
115269	116018	rlmB	16	17	2227.5	1968.75	17	17	2246.38	2170.12	17	16	2405.75	2091.19
116025	116537	yacP	12	12	1647.06	1660.62	12	12	1597.44	1842.25	12	12	1748.12	1709.75
116600	117256	sigH	15	13	460.125	456.75	12	11	364	315.5	13	13	343.625	336.5
117349	117498	rpmGB	7	7	642.625	798.625	7	7	504.875	313.125	7	7	589.125	367.25
117532	117711	secE	0	1	0	7.125	2	1	6.5	9.75	2	1	16.625	14.5
117890	118423	nusG	7	6	405.625	314.625	5	4	309.875	249.875	8	5	237.75	209.625
118591	119016	rplK	0	0	0	0	0	0	0	0	0	0	0	0
119111	119809	rplA	0	0	0	0	0	0	0	0	0	0	0	0
120061	120561	rplJ	0	0	0	0	0	0	0	0	0	0	0	0
120607	120978	rplL	1	0	5.5	0	0	0	0	0	1	1	9	3.25
121068	121673	ybxB	8	7	374.875	393.25	8	7	456.75	633	8	7	557.25	523.75
121919	125500	rpoB	1	0	5.5	0	0	0	0	0	1	2	3.875	3.25
125562	129161	rpoC	3	2	63.25	99.5	3	4	90.375	76.75	3	4	148.062	90.25
129340	129588	rplGB	3	3	298	325.25	3	3	294.5	260.375	3	3	294.625	225.375
129702	130118	rpsL	0	0	0	0	0	0	0	0	0	0	0	0
130160	130630	rpsG	1	1	59.75	67.625	1	1	24.875	72.875	1	1	33.375	43.125
130684	132762	fusA	2	1	33.375	27.875	4	2	24.75	22.5	3	3	28.625	19.875
132882	134072	tufA	1	1	27.75	43.125	1	1	16	17.625	1	1	34.5	27.875
134171	135127	ybaC	31	31	3941.44	4161	31	31	3730.5	2606.25	32	31	3599.69	2831.56
135364	135672	rpsJ	0	0	0	0	0	1	0	7.5	0	0	0	0
135712	136341	rplC	0	0	0	0	0	0	0	0	0	0	0	0
136369	136992	rplD	0	0	0	0	0	0	0	0	0	0	0	0
136992	137279	rplW	0	0	0	0	0	0	0	0	0	0	0	0
137311	138144	rplB	0	0	0	0	0	0	0	0	0	0	0	0
138202	138480	rpsS	0	0	0	0	0	0	0	0	0	0	0	0
138497	138838	rplV	0	0	0	0	0	1	0	7.5	0	0	0	0
138842	139498	rpsC	0	2	0	11.5	0	0	0	0	0	1	0	6.875
139500	139934	rplP	0	0	0	0	0	0	0	0	0	0	0	0
139924	140124	rpmC	0	0	0	0	0	0	0	0	0	0	0	0
140147	140410	rpsQ	0	0	0	0	0	0	0	0	0	0	0	0
140451	140819	rplNA	0	0	0	0	0	0	0	0	0	0	0	0
140857	141168	rplX	0	0	0	0	0	1	0	5.25	0	0	0	0
141195	141734	rplE	0	0	0	0	0	0	0	0	0	0	0	0
141757	141942	rpsNA	0	0	0	0	0	0	0	0	0	0	0	0
141974	142372	rpsH	0	0	0	0	1	1	6.625	9.125	1	0	11.625	0
142402	142941	rplF	0	0	0	0	1	0	1	0	0	0	0	0
142974	143336	rplR	0	1	0	9.125	1	1	13.125	9.125	0	0	0	0
143355	143861	rpsE	0	0	0	0	0	0	0	0	0	0	0	0
143875	144054	rpmD	0	0	0	0	1	0	2.875	0	1	0	5.25	0
144085	144525	rplO	0	0	0	0	0	0	0	0	0	0	0	0
144527	145822	secY	1	1	11.625	6.25	0	0	0	0	0	0	0	0
145877	146530	adk	0	0	0	0	0	0	0	0	0	0	0	0
146527	147273	mapA	9	9	680.125	643.625	9	8	694	575.625	10	9	806.312	765.75
147312	147536	ybzG	2	2	54.5	68.875	1	2	35.75	32.25	1	2	87.625	27.5
147585	147803	infA	0	0	0	0	0	0	0	0	0	0	0	0
147837	147950	rpmJ	1	1	9.75	6.25	0	0	0	0	0	0	0	0
147973	148338	rpsM	0	0	0	0	0	0	0	0	0	0	0	0
148359	148754	rpsK	0	0	0	0	0	0	0	0	0	0	0	0
148931	149875	rpoA	0	0	0	0	0	0	0	0	0	0	0	0
149953	150315	rplQ	1	1	11.625	16.625	1	1	10.5	9.75	1	0	5.25	0
150443	151288	ybxA	12	13	567.5	658.375	12	14	457.5	491.375	13	12	413.375	419.125
151264	152133	ybaE	15	15	1624.62	1455.88	17	14	1378.25	1236.62	14	13	1263.06	1112.56
152130	152927	ybaF	13	14	899.625	802.375	13	14	728.75	639.5	14	15	881.625	551.125
152937	153680	truA	16	17	2543.12	3077.81	16	19	2697.25	3501.5	18	18	3337.06	3276.88
153842	154279	rplM	0	0	0	0	0	0	0	0	0	0	0	0
154300	154692	rpsI	0	0	0	0	0	0	0	0	0	0	0	0
155156	155923	ybaJ	18	19	3139.88	2968.12	21	19	3068.31	2931.25	20	19	3213.19	2528.62
156109	156552	ybaK	14	12	1510.5	1626.31	13	14	1181.12	1339.31	14	15	1327.62	1311.25
156612	157325	cwlD	26	26	3956.81	4115.75	28	27	4179.12	5631	27	29	5055.06	4647.62
157421	158479	salA	16	18	491.625	656.5	18	15	361	597.5	11	13	314.75	442.25
158515	159072	gerD	6	6	373.625	344.375	6	6	429.25	533	5	6	633.25	582
159182	159778	kbaA	11	12	1127.31	1225.38	12	13	1245.5	1781.25	12	13	1619.62	1525
159779	160543	ybaN	13	11	1199.75	1166.38	13	13	1238.75	1847	13	13	1735.12	1558.12
177091	178527	ybaR	21	21	3047.5	2515.75	21	21	2741.5	2385.38	21	21	2527.81	2233
178634	179593	ybaS	17	17	2271.25	1923.56	18	18	1948.5	2464.94	18	18	2690	2078.75
179603	180355	ybbA	13	14	2312.12	2408.56	13	14	2594.75	2566	15	14	2522.12	2343.81
180352	181362	feuC	17	17	3186.56	2923.06	19	17	2973.94	2965.62	18	18	2605.56	2728.81
181355	182359	feuB	21	21	3578.62	3398.19	20	21	3252.56	3390.19	19	20	3209.81	3426
182378	183331	feuA	21	20	2716.19	2608.62	20	19	2599.38	2325.31	20	20	2808.62	2567.12
183422	185011	btr	47	45	7217.69	6962.75	46	47	7008.44	8101.62	48	47	8351.94	8467.06
185202	186446	ybbC	21	23	3978.62	4033.81	23	20	3610.62	3499.62	23	22	4103.31	3489.62
186460	188388	nagZ	30	30	4156.88	3923.75	31	29	3646.62	3720.56	31	31	3806.06	3521.25
188416	189741	amiE	35	35	10867.6	10552.2	35	33	9252.56	7982.19	36	35	8201.94	8276.12
189798	191165	ybbF	27	27	2579.69	2688.44	27	26	2454	2465.62	27	27	2354.31	2423.19
191191	192042	ybbH	15	15	1308.62	982.5	15	14	1116.38	1305.44	14	15	1384.88	1229.69
192059	192973	murQ	16	15	1962.88	1995	16	17	1809.38	3389.31	16	17	3233.25	3130.38
193083	193565	ybbJ	11	10	832.625	685.625	11	10	938	1492.94	11	11	1222.5	1350.75
193578	194033	ybbK	11	11	2214.12	2151.75	11	12	2721.25	3598	12	12	3874.12	4168.12
194857	195420	sigW	14	13	1767.75	1420.25	15	14	1645.94	1646.5	15	15	1857.5	1600.88
195434	196060	rsiW	9	8	1352.25	1629.88	8	8	885.75	662.75	7	7	651	685.25
196221	197042	ybbP	12	13	748.5	761	12	14	566.375	714.75	11	13	568.5	774
197035	198486	ybbR	14	10	445	400.938	14	14	331.375	251.375	12	9	413.875	262.25
198505	199851	glmM	0	0	0	0	0	0	0	0	0	0	0	0
200285	202087	glmS	4	3	130.125	98.25	2	2	71.375	47.75	3	2	66.875	7.625
202134	202274	BSUA_00228	3	3	552.5	515.625	3	3	461.875	452	3	3	414.375	521.25
202555	203466	alkA	35	34	5425.56	5059.88	34	34	5338.81	5822.81	33	33	5075.94	5455.31
203737	204372	adaA	32	32	8348.75	8606.44	33	34	8501.25	7914.5	34	35	7498.06	7952.44
204359	204898	adaB	17	17	1989.62	1898.75	17	17	2036.38	2076.75	16	17	1924.44	2003
205417	206934	ndhF	40	37	2899.88	2609.44	35	40	2606.62	2310.75	38	37	2446.75	2621.94
206949	209564	ybcC	60	58	6899.5	6886.88	61	61	5869.88	5368.38	57	62	5269.06	5629.62
209641	210168	ybcF	14	16	1296.75	1277.5	15	16	1357	1137.38	16	16	1393.44	1238.62
210232	210522	ybcH	11	12	1378.75	1503.88	12	13	1314.25	1328.12	11	11	1163.62	1359.5
210580	210954	ybcI	18	20	2014.88	1948.44	20	19	2136.75	1753	20	22	2043.88	2261.94
211437	211739	ybzH	7	4	470.375	443.562	7	6	532.625	712.375	4	6	519.875	697.25
211867	213039	ybcL	38	39	6338.81	5948.44	40	40	6095.94	5853.62	40	40	5781.25	6046.56
213163	213477	ybcM	8	8	661.375	861.75	9	9	649.625	834.375	8	7	500.875	590.125
213949	214116	skfA	3	3	555.75	459.5	4	4	477.75	584.875	4	3	499.25	553.562
214183	215415	skfB	43	44	8175	8618.69	43	43	7776.88	7557.56	45	45	7192.69	7906.25
215412	216902	skfC	60	61	11115.8	12336.4	62	65	11492.1	11132.5	65	62	10236.2	11152.4
216921	217640	skfE	14	14	2973.94	2730.25	14	14	3474.75	4621.62	14	14	4154.38	4818.56
217705	219048	skfF	62	66	20972.9	20516.4	65	65	22973.6	24136.4	64	68	21640.6	23656.8
219095	219610	skfG	15	15	1319.31	1548.62	15	15	1343.94	1393.62	15	15	1270.69	1452.38
219615	220040	skfH	21	22	2716.12	2528.62	21	21	2199.75	2082.75	23	22	2093.62	2145.12
220287	221264	ybdG	33	35	4773.88	4279.94	36	34	4023.25	4062.69	35	37	4314.06	4361.25
221266	221937	ybdJ	21	22	3551.56	3460.31	21	23	4001	3921.25	24	24	4160.44	4095.44
221934	222920	ybdK	32	31	4899.19	4570.06	31	34	5039.88	5336	34	33	4508.19	5217.94
222979	223242	ybzI	4	4	392.75	527.375	4	5	502.625	454	4	5	519.75	448.5
223227	223997	ybdM	16	17	2461.94	3031.62	17	16	2950.5	2624.44	17	17	2629.38	2390.94
224083	224940	ybdN	33	34	3238.38	3036.5	36	35	3160.12	3557.06	36	36	3443.75	3767.5
225072	226256	ybdO	42	40	7016.69	6337.44	43	41	7152.69	6165.88	42	43	6740.56	6943.19
226574	227962	ybxG	37	37	4378.31	4310.81	40	37	3995.69	4370.19	37	38	4125.12	4688.88
228074	228322	csgA	7	7	446	509.25	7	7	403.375	530.5	6	7	434.438	416.125
228339	228530	ybxH	6	6	777.625	574	7	7	697.75	701.125	6	6	676.125	571.125
228557	229360	ybxI	13	13	1622.25	1609.19	13	12	1572.88	1488.12	13	13	1663.38	1598.88
229533	230786	cypC	22	21	2322.94	2472.75	21	18	2139.31	2174	23	23	2401.06	2817.44
230827	231087	ybyB	6	6	527.625	451.25	6	5	516.25	600.75	7	6	661	592.5
231338	232975	ybeC	41	43	5814.44	4509.19	44	43	5401.88	4458.44	46	44	5510.38	4450.12
233022	233903	glpQ	18	18	2049.38	1877.62	19	19	1843.62	2075	19	19	2416.31	1989.25
234002	235336	glpT	20	19	2121.25	1755.5	19	18	1843.62	1808.12	20	19	2158.56	2156.88
235633	235881	ybeF	9	9	1949.75	1841	11	10	1641.44	1300.88	11	9	1585.25	1518.62
235973	236890	ybfA	12	12	1052.75	1085.25	13	13	1167.88	1239	13	14	1198.19	1133.88
236887	238137	ybfB	23	23	3507	3284.56	23	23	3810.94	3681.44	23	23	4156.69	3958.88
238172	238456	ybfE	11	11	1193.69	989	12	12	1204.38	1253	11	11	1365.5	1437.31
238652	239563	ybfF	54	53	7785.5	8364.62	56	56	8922.81	8747.5	56	56	9267.81	9062.25
239652	241850	ybfG	78	73	11556.3	11016.6	81	80	11136.9	10952.8	80	81	12041.9	11851.6
241925	242845	ybfH	32	34	4939.81	4243.62	34	34	5052.12	5632.5	33	35	5658.38	5711.62
242842	243669	ybfI	27	24	4103.19	3685.56	25	25	3760.31	4089.38	27	24	3856.62	4163.31
243900	245054	purT	16	16	2822	2826.12	16	16	2944.12	2603	16	16	2897.75	2772.44
245198	246139	mpr	32	30	7836.88	6839.56	31	31	6910.38	6911.19	32	30	7309.69	6377.06
246102	246500	ybfJ	8	8	750.25	730.75	8	8	619.875	611.375	8	8	662.5	443.25
246666	247556	cesB	27	29	5216.44	4628.38	30	30	4792.12	4985.12	30	29	5127.62	4744.5
247752	248285	pssA	20	18	3126	3210	20	19	2731.44	2908	20	18	2590.62	2771.25
248276	248764	ybfM	16	15	1431.88	1578.19	15	15	1360.5	1509.12	15	16	1282.81	1400.25
248757	249548	psd	12	14	1849.88	1871.12	13	15	1729.12	1857.31	12	13	1940.06	1716.81
249603	249881	ybfN	7	8	1245.06	1206.62	8	8	966	776	8	8	898.875	777.125
249987	251327	ybfO	35	37	8134.56	7664.19	35	35	7529.88	7260.88	35	36	7765.25	7384.25
251435	252322	ybfP	24	24	3572.81	3629	24	24	4046.75	4051.12	24	25	3953.5	4174.31
252522	253490	ybfQ	32	32	4942.25	5290	32	30	6002.62	6254.12	32	31	6343.69	5894.12
253526	254770	gltP	25	27	3496.81	3762.88	28	26	3603.56	4121.38	26	26	3914.94	3685.62
254915	256810	gamP	35	36	4820.69	4753.62	35	35	5076.25	5635.44	35	34	5816	5769.69
256831	257580	gamA	22	21	2644.69	2743.19	21	21	2174.75	2500.56	22	21	2278.06	2394.62
257799	258506	ybgA	19	19	3213.31	3410	17	17	3343	3373.25	18	18	3523.38	3442.44
258540	258815	ybgB	2	2	284.5	232.25	2	2	280.625	214	2	2	123.5	271.5
259024	260094	ilvE	30	27	5135.38	4797.75	30	28	4808.19	4741.75	27	28	5132.75	5020.31
260131	261543	ybgF	29	30	4397.62	4169.12	31	33	4362.06	4352.12	33	31	4539.56	4807.62
261664	262611	ybgG	16	15	2386.88	2275.38	16	17	2206.81	2009.38	15	16	2737.75	2650
262740	264176	glnT	30	30	3769.75	3668	31	31	3891.38	4131.19	30	31	4611.44	4178
264199	265182	glsA	28	27	2986.06	2408.38	29	27	2998.88	3007.5	26	25	3310.81	2880.12
265364	266716	glnJ	33	30	6848.12	6780.25	34	31	6850.5	7356.06	31	33	7648.19	7851.44
266727	267671	glnL	16	18	2060.88	1889.38	19	17	2063.5	2007.94	18	18	2146.94	1998.5
267898	268824	ycbC	12	14	934.312	783.75	13	14	703.25	982.875	14	15	702	691.75
268821	270320	ycbD	18	17	4742.06	4327	18	19	4626.31	4938.31	19	20	5098	4692.56
270404	271771	gudP	29	29	4846.69	4967	31	30	4904.81	5315.12	30	32	4973.12	5233.31
271808	273175	gudD	19	19	2992.94	2818.75	20	20	2722	2502.44	19	19	2702.12	2706.81
273245	273946	ycbG	13	14	2158.62	2499.75	13	13	1997	1509.5	15	14	1639.12	1493.44
274037	275569	garD	17	17	3267.25	3265.06	17	16	2894.38	2663.12	16	17	2696.56	2988
275846	276766	ycbJ	19	18	5566.25	6023.62	18	17	5410.94	5018.19	18	18	5058.06	5180.88
277168	277329	rtpA	5	5	922.25	923.5	5	5	1035.25	1063.81	6	5	916.75	1122.31
277350	278288	ycbK	26	27	5527.56	5310.81	27	26	5332	4858.31	25	27	5071	5081.88
278385	279065	ycbL	17	16	3370.81	3286.12	17	16	3164.62	3356.31	16	16	3242.81	3233.25
279067	280002	ycbM	21	19	4390.56	4762	19	19	3934.75	3561.19	19	21	3397.12	3647.56
280094	281017	ycbN	17	17	2594.62	2594.88	18	16	2458.75	2060.88	17	17	2717.5	2183.75
281036	281722	ycbO	14	13	1794.94	1776.69	14	13	1774.88	2585.31	14	13	2082.62	2086.06
281777	282163	ycbP	17	16	5123.69	5234.75	16	18	5003.88	4419.81	18	17	4610.44	4824
282477	282905	cwlJ	10	10	1457.19	1307.31	10	10	1395	1321.75	10	10	1458.5	1449.56
283011	283742	ycbR	15	15	2720.75	2170.69	16	16	2467.19	2137.75	16	15	2316.88	2329.25
283824	284000	yczK	2	3	40.375	69.125	2	2	70.25	38.125	3	2	68	47.5
284019	285770	phoD	29	30	7494.94	6815.44	31	29	6986.44	6253.88	29	30	6903.31	6214.81
285783	285995	tatAD	2	2	225	218.375	2	1	168	123.625	2	2	167.375	193.125
286056	286784	tatCD	16	17	2129.19	1801.5	16	16	2192.06	2044.88	16	16	2538.5	2625.81
286781	287428	pcp	10	10	1430.12	1509.12	10	10	1367.62	1453.25	10	10	1592.06	1590
287507	288619	ycbU	36	35	6157.56	5530.25	36	34	5835.56	6200.19	35	34	6265.44	6331.75
288661	290094	lmrB	31	30	7647.19	7261.62	33	34	6973.81	6153	34	32	6270.56	5937.5
290140	290706	lmrA	10	10	392.75	578.875	10	10	523.625	385.25	10	9	549.5	548.125
290923	292050	ansZ	27	27	3584.25	3848.19	27	26	3033.31	3234.12	26	29	2579	3671.12
292213	292851	estA	17	18	2693.38	2902.44	18	15	2604.31	2844.94	19	18	1929.31	2637.25
292889	293272	yczC	8	8	1342.81	1235.19	9	9	1136.25	919.625	9	9	1071.88	1016.31
293507	294583	yccF	11	10	1118.75	1177	10	9	1038.38	787.375	11	10	846.125	822.75
294623	295579	natK	27	27	7024.88	6569.06	27	26	6338.19	5805.25	27	27	6222.94	6182.06
295592	296293	natR	20	17	3730	3425.44	18	20	4357.12	5050.31	18	20	5256.25	4976.69
296437	297177	natA	14	15	2201.94	2434.56	14	15	2242.62	2286.12	14	15	2158.62	2199
297178	298338	natB	25	25	5305.62	5413.69	26	25	4802.94	4563.31	25	23	4563.75	4576.62
298474	299406	yccK	21	23	3704.62	3342.69	25	22	4072.56	4077.88	24	23	4722.38	4550.69
299446	300510	ycdA	28	29	2783	2938.88	30	27	2955.81	2680.06	28	28	2890.69	2761.25
300838	302256	ycdB	25	26	2089.25	2234.75	26	24	2405.12	2338.88	28	25	2534.38	2697.94
302305	303804	ycdC	32	36	4072	3623.62	36	36	3958.69	3727	35	37	4523.25	4328.81
303812	304315	cwlK	11	11	2859.62	2936.88	11	10	2817.44	2429.25	10	11	2475.69	2468.12
304438	305559	rapJ	37	38	6486.88	6464.75	37	37	6522.88	6055.19	36	37	6039.75	6270.88
305666	306442	ycdF	8	8	907.25	1037.88	7	8	907.75	818.375	7	7	959.375	885.812
306467	308152	ycdG	41	42	8995.5	8229.25	41	41	8215.62	7874.5	41	42	8796.44	8910.56
308340	309299	adcA	27	28	1785.75	1805	29	33	1440.5	1851	30	30	1827.5	1721.75
309355	310050	adcC	16	15	440.125	425.25	16	16	278.25	504.75	18	17	247.25	368.25
310008	310850	adcB	28	26	1596.12	2145	26	26	1327.62	1547	25	28	863.375	1386.25
310888	311883	yceB	10	10	1640.38	1566.5	10	10	1545.25	1385.75	11	11	1680.88	1539.81
312167	312766	yceC	12	12	1087.38	1239.88	13	11	1219.69	1078.06	13	11	1045.69	1427.69
312788	313369	yceD	6	6	244.875	203.875	6	6	265.5	257.625	6	7	287.875	234
313404	313982	yceE	8	8	430.875	345	7	6	326	223.75	6	6	205.5	233.625
314033	314806	yceF	9	10	322.75	527.75	9	10	374.5	509.25	9	9	455	501.25
314891	316504	yceG	31	33	4428.5	4248.44	34	35	4079.38	4931.88	35	36	4462.62	4804
316520	317611	yceH	16	17	4026.25	3647.19	18	17	4414.88	4255.44	18	19	4738.81	4119.56
317733	318935	niaP	23	22	3826.31	3772.5	25	24	3611.38	4143.81	23	24	4296.38	4192.25
319188	320360	yceJ	18	18	1636.75	1695.06	18	19	1494.75	1903.38	17	18	1699.31	1960.38
320429	320716	yceK	8	7	505.75	558	7	8	353.75	194.625	7	8	468.25	257.625
321021	322277	opuAA	27	28	5960	6147.25	28	29	5315.5	4838.12	29	28	4793.5	4964.69
322279	323127	opuAB	17	16	2805.38	2608.44	18	16	2605.81	2658	16	16	2621.81	3115.06
323127	324008	opuAC	24	22	3367.12	2772.25	22	24	2818.19	2881.88	23	22	2951.69	3099.38
324046	325197	amhX	13	14	1652.38	1524.25	14	12	1246.12	1169.25	14	14	1169.62	1074.12
325347	326780	ycgA	40	43	13563	12360.5	42	43	13810.6	16918.9	44	43	15579.1	15905.2
326896	327477	ycgB	13	11	1622.81	1453	13	12	1677.75	2287.88	13	12	1728.25	2147.31
327626	329605	amyE	60	60	12659.4	12497.6	60	60	11556.9	10577.8	60	60	10577.1	10699.8
329782	330747	ldh	20	19	2859.25	2898.19	20	21	2815.25	2521.75	20	20	2630.25	2645.44
330779	332404	lctP	19	22	1821.44	1507.75	21	19	1592	1579.62	19	21	1710	1733.44
332449	333987	mdr	30	30	4516.56	3159.12	31	31	4581.12	3209.88	30	31	4761.56	3235.62
334100	334564	ycgE	7	8	520.25	867	7	8	531.875	1547.62	8	8	540.938	1421.5
334638	335267	ycgF	12	13	904.625	1090.5	13	13	1050.38	1630.25	14	13	1259.94	1785.38
335337	336098	ycgG	14	15	1357.75	1334.38	15	15	1449.12	1343.88	14	15	1061.5	1286.31
336100	337440	ycgH	40	41	6796.88	7108	40	41	7047.5	8870.56	42	42	7372.94	8891.25
337570	338166	ycgI	15	15	3578	3235.56	15	14	3835	4598.06	14	15	4687.5	4837.38
338296	339114	nadE	2	1	21.75	5.25	1	0	13.125	0	1	0	3.875	0
339164	339757	tmrB	13	11	1782.69	1919.06	12	12	1426.94	1812.12	12	11	1207.94	1536.19
340033	340593	aroK	0	0	0	0	1	1	11.5	10.875	1	1	2.25	19.625
340621	341382	ycgJ	9	9	1619.12	1657.94	9	9	1359.12	1537.44	9	9	1282	1375.44
341500	342474	ycgK	12	12	1000.75	894.875	13	13	921.875	1215.5	14	13	1101.12	1124.62
342546	343502	cah	17	19	3631.88	3652.88	16	18	4785.56	4717.06	16	19	4823.94	5111.38
343586	344368	ycgL	17	18	4308	4291.56	18	18	4912.12	4340.12	18	17	4272	4779
344559	345470	putB	18	18	1543.62	1347.88	19	18	1316.81	1389	18	19	1182.62	1154.94
345487	347034	putC	36	35	6496.06	6591.25	36	35	6476.19	5897.38	38	37	5895.38	5451.5
347230	348579	putP	33	32	4678.62	4657	34	34	4746.5	5716.69	33	34	4515.81	4809.12
348732	349967	putR	29	26	2941.81	2774	28	27	3497.06	3330.12	29	29	3986	3769.56
350004	350861	ycgQ	29	28	4031	4077.31	29	29	4593.5	4354.5	29	29	4164.56	4008.75
350866	351750	ycgR	19	19	5588.06	5560.25	19	18	4987.81	4225.31	19	18	4127.12	4117
351850	352704	ycgS	22	22	4027.62	3552.69	23	22	3766.88	3363	23	23	3387.12	3674.69
352866	353864	ycgT	11	11	1724	1874.62	10	11	1608.31	1633	11	11	1449.38	1396.38
353896	355341	nasF	13	14	1864.44	1692.81	14	12	1552.5	1643.75	15	14	1246.19	1361.38
355408	355728	nasE	11	11	1999.25	1466.38	10	11	1572.31	1616.38	10	10	1379.88	1123.19
355760	358177	nasD	40	40	6443.25	6285.06	38	40	6552.06	5906.06	41	41	5687.19	5849.88
358299	360431	nasC	42	41	4142.31	3887.81	43	41	4490	4558.75	41	44	4504.19	4456.31
360438	362753	nasB	41	41	6134.19	5793.88	45	42	5476.62	4853.5	42	41	4882.19	4610.06
362933	364138	nasA	25	25	4750.25	5064.19	25	25	4649.5	4408.62	23	24	4245.38	4459.12
364255	365169	folEB	12	12	4174.25	4997.44	11	12	3179.5	2572.31	11	12	2322.81	2456.25
365166	365750	yciB	15	15	3231.25	3365.88	15	15	2623.12	2706.38	15	14	2615.81	2724.62
365846	366031	yczL	5	5	1002.69	970.125	5	5	1009.62	1002	5	5	966.25	1002.38
366059	367252	yciC	24	23	3594.06	3398.25	24	24	3653.25	3883.25	23	24	3362.62	3816.94
367301	367981	yckA	19	20	2711.94	2818.12	20	19	2514	2397.5	20	20	2593.5	2334.12
367991	368854	yckB	19	19	2778.06	2541.44	20	20	2386.25	2332.06	19	20	2166.5	2473.69
369232	369687	yckC	16	15	2825.75	3040.44	16	15	2863.5	2304.5	15	14	2501.62	2641.88
369769	370101	yckD	4	4	524.625	678.625	5	5	559.75	467.375	4	4	446.75	466.5
370255	371688	bglC	25	23	3174.88	3517.5	26	26	3209.19	3090.75	25	25	2858.88	2917.75
371725	372123	nin	12	12	1838.62	1944.19	12	13	1888.81	2080.88	12	11	1839.5	1918.75
372150	372599	nucA	7	8	1312.94	1046.38	8	8	1044.56	849.5	8	8	835.875	724.188
372767	374488	tlpC	38	37	3957.81	3929.06	39	36	3932	3829.62	35	34	4029.88	3127.75
374599	375156	hxlB	13	12	2400.75	2308.62	13	13	2477.25	2291.25	14	12	2626.12	2243.12
375162	375794	hxlA	11	9	4052.12	4000.38	9	8	3561.62	3347.12	10	9	3066.94	3000.75
376027	376389	hxlR	8	8	1348.25	1250.75	8	8	1156.06	950.625	7	8	913.375	818.688
376963	387726	srfAA	170	173	40684.2	37952.9	179	180	39833.4	37648.2	174	179	41542.3	37397.4
387739	398490	srfAB	167	168	30534.3	29896.8	169	163	27368.8	26019.6	166	170	25383.7	24527.6
398527	402354	srfAC	71	73	13163.4	12349.4	73	70	12123.7	11983.7	68	71	11938.5	11493
402383	403111	srfAD	5	5	909.375	783.688	5	5	744.312	662.875	5	5	849.25	742.875
403212	404438	ycxA	18	18	2528.88	2447.38	17	18	2109.62	2134.88	17	18	1779.44	1646.62
404453	405010	ycxB	23	22	5266.31	4782.94	23	23	5593.5	5899.75	23	23	5288.44	5499.25
405064	406002	ycxC	24	26	6059.75	5738.5	25	26	5613.69	4743.38	25	25	4657.81	4288.94
406126	407460	ycxD	38	38	5546.19	5653.44	38	38	5195.38	6329.12	41	40	5736.19	5490.88
407633	408130	BSUA_00406	10	9	904.5	724.875	9	10	885.875	1118.62	9	10	950.5	902.25
408235	408882	yczE	11	11	1404.06	1280.12	12	11	1018.12	1381.62	11	11	1218.88	1221.19
409203	409946	tcyC	5	6	467.625	555	6	6	773.125	824.438	6	6	698.5	764.75
409960	410664	tcyB	19	19	5043.38	4311.25	20	20	4355.31	4622.12	18	19	4388.88	4261.06
410651	411457	tcyA	22	23	3087.81	3309.31	23	22	2998.19	2807.25	22	22	2456	2514.25
411573	412445	yclA	21	22	2188.62	2704.69	22	22	2358.5	2350.5	22	22	2309.38	2073.38
412535	413149	ubiX	11	10	3059.62	3053.69	11	10	2515.31	2104.94	11	11	1945.19	2249.56
413152	414573	ubiD	25	27	3489.44	3986	26	26	3286.38	3361.19	26	26	2962.12	2942.12
414590	414817	bsdD	4	4	611.375	372.625	4	4	435.875	230.875	5	4	284	298.625
414814	415278	yclD	7	7	720.25	803.5	7	8	543.625	618.125	7	6	734.125	674.75
415345	416190	yclE	16	16	2694.81	2473.62	16	16	2589.19	2404.75	17	16	2327.12	2295.06
416230	417708	dtpT	43	42	10619.3	10576.9	45	43	8548.62	8471.69	44	45	7426.25	7884.31
417988	419742	yclG	49	52	12109.3	11191.6	52	51	11745.2	10670.6	51	52	12784.4	12422.1
419758	419979	yczF	12	12	1701.44	1272.62	11	13	2166.56	2514.5	14	12	2214.94	2513.75
420105	421739	gerKA	41	40	9235.62	8206.75	42	44	8368.31	8469.62	43	45	8705	8931.19
421729	422952	gerKC	33	34	6996.94	6750.69	35	33	6304.19	5889.62	35	36	5790.5	6183.56
422977	424098	gerKB	43	44	10693.6	10122.6	43	45	10150.6	10080.6	44	44	9366.12	9183.56
424203	424883	yclH	14	15	2156.38	1821.75	16	16	2056.25	1871.94	14	15	2065.75	1807.12
424899	426359	yclI	31	30	4493.56	4245.88	28	29	3976.25	3968.62	26	27	3327.56	3036
426572	427255	yclJ	18	19	1426	1306.62	18	20	1642.38	1725.75	18	19	1924.94	1719.62
427245	428663	yclK	35	36	4579.88	4094.75	36	36	4126.5	3856.81	36	37	4061.75	4156.12
428826	429974	rapC	44	46	10921.5	11695.4	47	50	11301.6	13940.5	50	50	12111.1	13075.4
429958	430080	phrC	2	2	350.75	422.062	2	2	449.25	483.312	2	2	432.625	563.125
430351	430464	yczN	5	5	413.25	338.375	5	5	463.5	614.5	5	5	543.125	646.25
430618	431982	yclM	23	22	5314.12	4408.31	24	23	5396.56	4329.44	22	23	4898.06	4363.81
432367	433317	fpiB	26	24	3613.81	3887.56	26	27	3089.12	3893.69	24	26	2455.62	3247.62
433310	434257	fpiC	24	20	1927.75	2254.81	24	24	2197.88	2744.19	24	24	2142.06	2687.5
434251	435009	fpiD	22	21	2561.81	2447.25	20	22	2179.25	2826.75	23	22	2188.5	2768.94
435031	435984	fpiA	29	26	2861.88	2889.62	29	28	2527.25	2878.19	29	27	2453.5	2926.56
436031	437449	ycnB	14	14	2248	2105.88	14	14	2077.75	1920.88	13	14	1961.38	1812.31
437469	438347	ycnC	17	15	1805.19	1614	17	17	1943.12	2304.62	17	17	2274.44	2146.69
438511	439260	ycnD	12	12	903.375	1124.5	12	11	1012	947	12	12	964.75	838.5
439277	439564	ycnE	4	4	344.125	344.5	4	5	234.125	399.875	4	4	201	275.75
439704	440018	yczG	3	2	40.375	28.375	2	3	20.125	57	2	2	33	60.625
440020	441459	gabR	24	22	5915.06	5784.19	23	26	5935.75	6686.88	24	25	5871.81	5690.19
441566	442876	gabT	29	30	3515.94	3525	31	29	3222.81	3648.5	30	29	3428.81	3378.19
442945	444333	gabD	24	23	2487.81	2044.38	23	22	2622.5	2887	23	23	2621	2723
444456	445319	glcU	22	22	1862.62	2044.12	22	22	2070.88	2132.62	21	22	2219.06	1996.25
445339	446124	gdh	22	20	2932.5	2863.31	21	20	2874	2640.38	22	21	2993.38	3053.75
446169	446783	ycnI	9	11	1108.5	1009.38	12	12	1003.25	1074.81	11	11	1126.69	1191.88
446796	448421	ycnJ	14	13	963	693.375	18	14	1009.75	1129.75	18	18	1139.88	1122
448456	449028	ycnK	13	13	2816.88	2478.88	14	14	2733.69	2037.44	13	14	2356.06	1964.25
449193	449546	ycnL	10	11	1549.06	1437.75	10	10	1553.38	1648.5	10	10	1571.25	1743.44
449719	451155	mtlA	26	29	2714.56	2699.5	28	30	2692.25	3099.88	29	29	2924.5	2540.94
451180	451611	mtlF	6	8	1121.62	1105.44	8	6	925.125	645.875	7	6	840.188	813.25
451613	452734	mtlD	9	11	1027.25	1048.38	11	14	1041	948.25	12	14	930.062	958.875
452831	453889	ycsA	17	18	4026.06	3709.62	17	17	3714.38	3831.81	18	18	3958.31	3799.75
454024	454587	sipU	16	16	3988.62	4000.25	15	17	4397.06	4108	16	17	4023.5	4304.75
454647	455255	yczH	13	11	1548.62	1542.31	14	14	1845.38	1844.62	15	13	1601	1657.5
455341	455733	ycsD	6	6	628.062	609.625	6	6	629.125	678.375	5	6	498.25	622.5
455766	455930	yczO	2	2	196.75	182.625	2	2	208.5	238	2	2	250.75	346.5
456063	456812	ycsE	14	14	2654.12	3021.88	14	15	2334.5	2402.44	14	14	2382.44	2602.38
457018	457791	ycsF	15	14	1184.25	1174	15	14	1040.38	1169.38	15	16	1078.31	1137.38
457806	459020	ycsG	22	23	2016.38	1725.44	21	21	1679.88	1666.75	22	20	1621.75	1679.38
459026	459817	ycsI	11	11	854.875	967.5	10	9	879.625	751.875	11	11	916.375	711.5
459862	460584	kipI	21	20	4033.12	3674.31	20	22	3743.69	3822.25	20	21	4008.31	4119.56
460587	461594	kipA	5	5	683.5	676.875	5	5	664.625	785.25	5	6	769.875	602
461607	462362	kipR	14	13	1725.5	1596.75	14	14	1764.25	1800.19	13	14	1724.81	1804.12
462426	463067	lipC	15	15	2222.5	2111	15	13	2233.88	1792.5	15	14	2136.5	2067.94
463240	463485	yczI	8	11	646.438	517	12	13	659.5	1472.5	13	13	1476	1467.31
463491	463778	yczJ	9	9	1023.12	957	9	9	1057	913	9	9	1092.12	954.875
463929	465935	pbpC	31	33	5357.5	5266.31	32	32	4896.88	4625.25	32	33	4393.94	4306.5
466037	466939	ycsN	24	23	3789.75	3513.19	25	22	3036.94	3025.19	22	23	3071.56	2783.12
467125	469209	mtlR	47	47	7087.06	7129.12	50	50	6269.75	5785.06	51	51	6090.88	5945.88
469421	470932	ydaB	38	43	5120.88	5082.38	42	41	4487.88	4058.81	42	41	3943.38	4383
470952	471548	ydaC	11	12	1831.12	1863	13	12	1737.19	1742.06	12	12	1658.38	1619.62
471704	472564	ydaD	26	25	2796.19	2774.25	25	26	2232.5	2254.38	27	26	2219.06	2534.25
472580	473083	ydaE	9	10	1634.81	1407.12	10	10	1422	1701.31	10	10	1495.19	1383.31
473169	473720	ydaF	10	10	2214.5	1951.5	10	10	2107.19	2087.44	10	9	1919.94	1918.19
473798	474220	ydaG	8	8	1213.62	1149.25	8	8	1199.12	1316.62	8	8	1253.62	1337.62
474726	475535	ydaH	15	14	1831.25	1755.94	15	18	1972.69	2643.75	19	18	2538.19	2276.25
475579	475797	ydzA	3	4	237.875	286.25	4	4	325.375	334.875	4	4	397.625	447.375
475749	475970	mntH	7	7	865	973.125	7	7	1089.12	924.312	7	7	981.688	838.062
476200	476457	ydaS	4	3	584.125	543	5	6	699.375	1029.62	5	5	1010.88	926.938
476535	476987	ydaT	7	7	489.25	544.375	6	7	517.812	531.125	6	6	717.25	571.75
477105	477923	ydbA	14	14	3086.12	2982.31	16	14	2723.62	2574.44	16	14	2774.31	2760.62
478052	478423	gsiB	4	6	171.375	196.75	5	5	224.5	290	5	6	187.75	192.375
478555	478896	ydbB	2	2	154	123.75	2	2	123.125	90.25	3	2	143.125	53.375
478890	479249	ydbC	12	12	3555.94	3685.75	12	12	3381.38	2904.69	12	12	3168.88	2932.12
479286	480107	ydbD	12	12	649.25	659.375	12	13	563.625	799.5	13	13	740.75	750
480192	481244	dctB	21	21	2139.94	2351.88	22	22	2069.5	2638.94	20	21	2178.69	2215.62
481314	482921	dctS	34	35	6037.62	5824.56	37	33	5219	4321.62	35	35	4272.69	4471.88
482911	483591	dctR	13	13	892	948.375	14	14	1136.25	983.75	14	16	1091.62	1031.62
483712	484977	dctP	29	30	3456.5	3311.75	30	32	3116.56	3752.81	33	32	3390.69	3395.88
485125	486177	ydbI	26	27	5389.62	5263.12	26	25	4685.88	3471.06	26	26	3763.75	3633.62
486454	487380	ydbJ	9	8	662.5	469.75	9	10	465.375	433	9	10	359.875	442.125
487373	488140	ydbK	14	16	2247.88	2222.44	15	15	1648.5	1576.12	15	16	1643.56	1448.75
488235	488570	ydbL	10	9	4749.88	4442.56	11	8	4199.56	4318.75	10	11	4431.19	4617.38
488698	489843	ydbM	13	14	1822.44	1608.5	16	15	1527.62	1409	15	15	1424.62	1603.31
489868	490014	BSUA_00495	5	5	512.938	493.438	5	5	531.875	564	4	4	454.625	628.125
490001	490165	fbpB	3	3	736	686.75	3	3	625.375	739.75	3	3	655.625	719.25
490412	491284	ydbO	22	26	3252.44	3244.25	27	26	3217.62	3484	26	26	3482.75	3609.62
491299	491619	ydbP	6	6	961.25	844.75	6	7	811.375	614.875	6	7	710	661.75
491773	492858	ddl	0	1	0	3.75	1	1	1	17.625	1	0	2.25	0
492858	494303	murF	1	1	13.875	21.25	2	1	17.875	2.25	2	0	14.625	0
494703	496187	cshA	3	3	37.875	80.625	2	6	30.5	124.625	3	2	81	25.875
496360	496839	ydbS	6	7	707.5	868.062	7	5	778.375	605	5	7	648.125	541.5
496829	498310	ydbT	34	33	4312.88	3868.12	33	33	4000	4442.31	34	34	3939.88	3661.12
498562	499161	ydcA	15	15	1918.5	1690.06	15	16	1760.12	2123.12	14	15	2190.94	2105.56
499256	499621	acpS	0	0	0	0	0	0	0	0	0	0	0	0
499682	500803	ydcC	18	22	1802	1782.25	21	21	1795.62	1878.5	22	21	2151.06	1866
500918	502087	alrA	1	1	4.125	10.125	1	1	8.5	18.25	0	1	0	1
502203	502484	endB	2	3	23.625	58.25	2	3	31.375	21.75	2	2	13.125	9.625
502489	502839	ndoA	3	3	192.625	188	3	4	119.375	182.625	4	3	135.5	121.5
502957	503778	rsbRA	7	9	587.625	986	9	9	588	644.875	8	9	673	712.875
503783	504148	rsbS	8	8	738.25	1057.88	8	8	667.375	608.875	9	9	624.25	610.5
504152	504553	rsbT	4	4	363	335.5	4	4	535.375	527.312	4	4	846.812	667.875
504565	505572	rsbU	23	23	4680.56	4701.94	24	23	4294.88	3532	24	24	3707.38	3651.38
505634	505963	rsbV	8	8	1951.44	1838.12	8	8	1978.62	1409.88	8	8	1661	1730.25
505960	506442	rsbW	7	9	1294.44	1030.88	8	9	860.75	887.25	9	8	910.5	767.312
506408	507196	sigB	10	10	1030.88	853.375	10	10	1023.75	647.625	10	10	692.125	600.5
507196	507795	rsbX	3	3	191.875	226.25	3	3	181.125	121.625	3	3	99	111.25
508038	508331	ydcF	8	8	728.25	807	7	7	726.5	766.25	7	7	656.75	673.625
508328	508768	ydcG	15	13	1575.5	1617.38	14	13	1442.88	1300.38	14	15	1380.25	1185
508752	509195	ydcH	7	6	1256.75	926.562	8	7	979.312	936.75	6	7	919.812	858.75
509289	511448	ydcI	29	25	3632.94	3704.06	29	28	3502.56	3378.69	25	28	3459.62	3124.5
511675	512127	ydcK	13	14	2203.5	1997.06	13	14	2204.25	3259.69	14	14	2900.88	3307.12
513051	514157	int	0	0	0	0	0	0	0	0	0	0	0	0
514170	514679	immA	0	0	0	0	0	0	0	0	0	0	0	0
514676	515059	immR	0	0	0	0	0	0	0	0	0	0	0	0
515333	515527	xis	0	0	0	0	0	0	0	0	0	0	0	0
515524	515784	ydzL	0	0	0	0	0	0	0	0	0	0	0	0
515838	516098	ydcO	0	0	0	0	0	0	0	0	0	0	0	0
516468	516848	ydcP	0	0	0	0	0	0	0	0	0	0	0	0
516884	518326	ydcQ	0	0	0	0	0	0	0	0	0	0	0	0
518319	519377	nicK	0	0	0	0	0	0	0	0	0	0	0	0
519642	519911	ydcS	0	0	0	0	0	0	0	0	0	0	0	0
519926	520216	ydcT	0	0	0	0	0	0	0	0	0	0	0	0
520323	520541	yddA	0	0	0	0	0	0	0	0	0	0	0	0
520531	521595	yddB	0	0	0	0	0	0	0	0	0	0	0	0
521607	521855	yddC	0	0	0	0	0	0	0	0	0	0	0	0
521868	522392	yddD	0	0	0	0	0	0	0	0	0	0	0	0
522469	524775	conE	0	0	0	0	0	0	0	0	0	0	0	0
524794	525120	yddF	0	0	0	0	0	0	0	0	0	0	0	0
525133	527571	yddG	0	0	0	0	0	0	0	0	0	0	0	0
527568	528557	cwlT	0	0	0	0	0	0	0	0	0	0	0	0
528572	529078	yddI	0	0	0	0	0	0	0	0	0	0	0	0
529141	529521	yddJ	0	0	0	0	0	0	0	0	0	0	0	0
529712	530512	yddK	0	0	0	0	0	0	0	0	0	0	0	0
530852	532027	rapI	1	0	8.75	0	1	1	4.125	5.25	0	1	0	2.25
531984	532103	phrI	0	0	0	0	0	0	0	0	0	0	0	0
532268	533197	yddM	0	0	0	0	0	0	0	0	0	0	0	0
533786	534805	yddN	39	40	6704.12	6652.06	41	43	6789.69	5791.56	41	42	5582.88	5715.56
535065	535475	lrpA	32	32	3065.25	3708.12	33	32	3169.12	3268.69	32	34	3170.25	3509.44
535598	536047	lrpB	16	16	5834.38	6847.12	17	17	6087.12	5442.44	17	17	5287.88	5506.25
536162	536704	yddQ	20	19	3522.06	3853.44	20	18	3096.19	2663.94	20	19	2512.44	2508.81
537257	538021	yddR	29	29	3830.25	3846.88	30	31	3720.75	3085.38	31	29	3544.81	3287.06
538215	539525	yddS	46	49	9041.75	9395.31	48	49	8869.56	8055.75	47	50	7847.75	7682.62
539668	539859	BSUA_00561	10	10	992.125	1200.38	11	12	1322.12	1245.62	11	10	1407.69	1280
540108	540284	ydzM	4	4	862.938	975.5	5	5	975.5	898.625	5	5	921.875	801.375
540309	540995	yddT	5	5	404.125	336.875	4	5	354.75	398.375	4	4	278.625	305.75
541420	541605	ydzN	11	11	1208	1253.12	12	14	1112.38	1091.44	12	12	1127.62	1327.88
541955	542548	ydeA	24	24	2460.5	2473.62	24	23	2465.38	2035	25	23	2113.38	2417.31
542811	543011	cspC	7	7	656.375	599.812	7	7	544.625	561.25	6	7	357.25	373.625
543698	544159	ydeB	18	18	1698.62	1650.75	18	18	1640.62	1633.75	17	18	1352.88	1616.62
544727	544957	ydzE	3	3	92.75	106.75	3	3	135	85.625	4	4	91.875	63.875
545061	545936	ydeC	29	26	3221.5	3478.75	27	28	3132.5	2678.88	28	29	2698.25	2815.88
546049	547008	ydeD	32	34	9360.5	9617.06	33	32	8363.25	7421.94	31	33	7229	7411.44
547161	548033	ydeE	22	21	2230.94	2427.06	24	23	2373.12	2543.25	21	23	2179.38	2291.81
548260	549648	ydeF	36	41	4991.69	5177.38	42	41	4856.31	4678.62	44	43	4213.94	4398.56
549761	551050	ydeG	47	49	6661.5	6664.69	49	46	6801.5	6185.69	49	47	6099.75	6049.12
551281	551655	ydeH	15	15	1717.19	1689.75	15	15	1511.88	1503.38	15	14	1180.88	1330.5
551892	552485	ydeI	14	14	914.375	920.25	14	15	1142.75	1243.56	13	15	1181.81	1345.25
552837	553496	ydeJ	23	23	5200.5	5125.69	24	21	4540.06	3466.44	23	24	3335.38	3513.69
553918	554781	ydeK	9	9	2486.5	2892	9	9	2366.75	1677.5	9	9	1792.25	1708.56
554936	556327	ydeL	37	40	11177.4	9726	41	40	11130.2	9427.81	36	39	10603	9456.69
556521	556946	ydeM	21	21	4320.31	4231.38	21	21	3759.75	3521	21	21	3263.75	3370
556999	557571	ydeN	16	18	2101.56	1933.75	18	16	1874.62	1643.31	16	14	1867	1484.5
557653	557982	ydzF	11	10	1700.75	1792.31	11	11	1335.25	1268.56	12	12	1106.38	999.062
558237	559109	ydeO	24	24	4159	3825.44	25	24	3826.25	4229.56	24	23	3689.31	3865.69
559259	559645	ydeP	12	15	2052.44	2242.38	13	13	2286.38	2077.12	13	12	2161.69	2006.56
559765	560349	ydeQ	18	18	2084.88	2028.75	19	19	2001.25	1671.56	20	19	1860.62	1933.44
560493	561680	ydeR	35	34	2970.25	2807.75	36	35	2976.75	2707.38	36	39	2809.5	2563.12
561884	562480	ydeS	15	16	2598.69	2076.88	16	17	2012.5	1827	17	16	2198.25	1841.75
562594	562779	ydzO	14	14	2895.5	3091.31	14	15	3046.25	2161.38	13	14	2207.81	2701.56
563088	563423	aseR	10	10	1137.62	1000.44	10	11	1192.56	1084.38	11	11	1291.5	1233.94
563436	564743	ydfA	39	37	4241.12	4641.75	39	39	3777	3190.25	39	38	3199	3070.69
565250	566026	ydfB	28	27	6427.62	6786.12	28	26	5598.94	5043.5	26	28	4905.19	4708.31
566083	567003	ydfC	27	25	3590.81	3524.81	28	30	3777.62	3268.56	30	30	2987.5	3607.38
567136	568584	ydfD	49	47	6943.31	6239.12	49	47	6496.56	5739.19	45	48	5783.5	6330.75
568702	569325	ydfE	25	26	3616.5	3727.31	26	26	4091.12	4094.5	26	26	4143.12	3967.5
569415	570095	ydfF	17	15	1357.75	1391.06	15	16	1130.12	1001.44	15	15	1194.5	1136.19
570175	570618	ydfG	7	8	2819.94	2438.25	8	7	2426.25	2707.31	7	8	2782	2360.31
570704	570877	ydzQ	11	11	1897.88	1628.31	11	11	2139.38	2005.25	11	11	2074.38	2476.5
571351	572514	ydfH	25	26	2368.75	2022	27	24	1960.75	1534.62	25	25	1618.5	1599.12
572507	573148	ydfI	18	18	3520.81	3489.81	17	17	3534.38	2731.81	17	18	3314.88	3264.75
573264	575438	ydfJ	56	59	7594.69	7843.5	57	56	7139.5	6213.25	59	57	6751.5	5858.31
575850	576752	nap	33	33	4840.25	4848.56	33	33	5172.38	4318.25	31	35	4753.12	4500.62
576954	577643	ydfK	28	29	3336.94	3519.75	28	27	3288.62	2853.75	29	29	3050.75	3109.25
577733	578545	ydfL	32	32	6821.88	6302.88	31	31	7187.19	6704.38	32	33	6725.25	6662.19
578656	579549	ydfM	17	17	2009.38	1536.88	19	16	2023.44	1694.19	17	19	2057.25	1689.12
580025	580645	ydfN	10	10	1412.5	1400	10	10	1378.5	1419.5	10	10	1459.5	1337.25
580661	581599	ydfO	12	15	2543.12	2475.69	14	12	2597.75	2042.62	13	14	2020.19	1862.12
581701	582090	ydfP	11	11	760.25	840.375	11	11	816.25	893.625	10	10	993.875	714.625
582276	582614	ydfQ	11	11	1890.62	1849.56	11	11	1882.25	2012.5	11	11	2133.81	2013.69
582654	582890	ydzH	2	2	115	77.375	2	2	85.75	24.875	1	2	54.5	77.625
583095	583388	BSUA_00609	10	10	670.375	645.125	10	10	689.625	778.625	10	10	851.875	533.75
583422	583652	ydzR	5	5	1335.5	1325.38	5	5	1234	1150.06	5	5	1286.12	1110.88
583776	584453	ydfR	10	10	2224.75	1970	10	10	1969.56	1942.25	11	10	1929.75	2202.31
584566	585273	ydfS	18	18	1881.38	1679	18	15	1988.38	2192.38	17	17	1717.56	1942.69
585288	585719	cotP	10	11	834.25	819.5	11	7	734.25	790.125	9	8	701.5	794.75
585732	585974	ydgA	7	7	1427.75	1402.62	7	6	1644.75	1682.12	7	7	1603.12	1734.31
585988	586260	ydgB	13	15	1903.38	1926.56	14	14	1990.69	2190.56	15	15	2072.88	2050.62
586559	587146	ydgC	9	7	311.5	334.5	9	10	348.625	450.875	10	10	464.75	485.125
587143	587487	ydgD	6	6	841.5	706.25	6	6	697.125	634.375	6	6	621.5	503
587650	588123	ydgE	13	13	4563	3870	13	13	3389.06	2577.25	13	13	3059.25	2935
588283	589926	vmlR	24	25	2764.88	2532.75	28	28	2701.25	2674.5	26	29	2387	2502.12
590246	591622	ydgF	41	40	4770.12	4839.94	39	38	4402.25	3836.81	41	41	4198.62	3917.69
591794	592312	dinB	16	17	1978.5	1827.06	17	17	2047.75	2011.38	17	17	2212	2313.81
592427	592939	ydgG	23	22	3881.25	4019.12	24	24	3407	3130.81	24	24	3445.25	3549.12
592936	595593	ydgH	67	67	14895.2	14830.9	74	70	14216.7	13968.5	71	67	13824.8	13364.8
595739	596368	ydgI	11	11	1366.56	1318.5	11	11	1313.88	1026	11	12	1009.62	1029.5
596384	596818	ydgJ	5	5	466	297	5	5	571.625	607.75	5	6	572.125	625.875
597189	598397	ydgK	26	26	3815.06	3357.44	27	25	3430.5	3795.31	25	27	3736.88	3651.75
598433	599170	ydhB	21	22	2252.81	2196.06	23	20	2500.5	3655.5	21	21	2997.5	3223.94
599419	600093	ydhC	7	7	800.125	780.125	8	9	752.688	576.5	8	8	637.5	556.75
600220	601482	ydhD	28	29	4681.25	4130	28	29	4098.31	3958.06	30	29	4443.38	4112.25
601643	602830	ydhE	36	36	10317.1	10556.9	36	34	10043.9	8928.75	36	36	9441.06	8338
602869	603579	ydhF	14	14	1389.88	1595.81	14	14	1371.12	1443.62	14	14	1282.75	1156.38
603645	605033	phoB	35	34	3461.5	3677.94	35	34	3777.56	3803.75	34	34	3492.69	3611.06
605395	605766	fra	15	15	2040.88	1765.88	15	14	2113.75	1823.88	14	15	1931.44	2047.69
605841	606338	ydhH	10	8	635.25	649.25	9	8	583.125	642.75	10	8	599.375	517.375
606356	606835	ydhI	16	16	3633.38	3215	15	16	2880.19	2091.75	15	16	2397.12	2319.06
606921	607898	ydhJ	28	28	4764.31	4842.12	28	29	4476.12	4123.94	28	27	4487.88	3825.44
608091	608657	ydhK	17	17	2781.75	2778.69	17	18	2601.5	2993	18	18	2864.75	2827.75
608673	609839	pbuE	25	26	2767.69	2496.25	27	27	2487.38	3091.38	28	28	3029.62	2558.12
610170	610481	gmuB	6	6	592.5	583.25	5	5	637.875	485.5	6	5	551.625	396.375
610481	610813	gmuA	7	6	843.5	767.5	6	7	823.75	697.625	7	7	750.75	745.625
610832	612160	gmuC	24	23	4064.5	4197.31	25	26	3787.31	3175.25	23	25	2757.25	3093.06
612178	613575	gmuD	20	21	1794.25	2125.81	23	23	2131.19	2693.75	22	23	2545.69	2603.38
613718	614431	gmuR	27	27	2513.12	2560.38	30	30	2508.44	2874.31	29	30	2966.81	2688.38
614460	615359	gmuE	35	34	6810	5999.81	37	37	5896.44	5849.19	39	39	6130.31	6075.69
615356	616303	gmuF	24	22	2691.88	2803.44	24	23	2559.19	2238.12	23	25	2177.12	2306.38
616322	617410	gmuG	22	24	2439.31	2292.12	24	25	2560	2222	25	23	2423.94	2335.62
617471	617926	BSUA_00647	13	12	1122.12	866.25	12	11	779	826.75	11	11	918.125	944.5
618130	618324	BSUA_00648	5	5	620.5	438.125	6	5	528.25	479.5	6	6	509.5	541
624210	625187	thiL	10	9	1095.25	970.25	10	9	886.25	598.25	10	8	712.25	565.25
625202	625678	ydiB	0	0	0	0	0	0	0	0	0	1	0	2.25
625659	626348	ydiC	0	0	0	0	0	2	0	7.5	0	0	0	0
626358	626813	rimI	11	10	1293	1468.12	11	10	1365.5	1651.62	9	10	1289.69	1418.12
626824	627846	gcp	7	5	78.5	67.5	7	4	62.875	58.875	5	4	69.625	52.625
628076	630004	ydiF	41	43	3015.25	3668.62	42	41	2729.88	2478.75	44	42	2516.38	2549
630130	630642	moaC	13	13	1160.5	1157.19	12	13	895.625	1205.12	13	14	751.375	1024.12
630639	631286	rex	8	8	403.875	300.25	8	6	441.875	265.5	6	7	393.375	167
631308	631481	tatAY	1	0	16.625	0	0	2	0	8.625	0	2	0	7.375
631497	632252	tatCY	8	10	101.875	117.5	7	9	31.25	84.5	6	5	38.5	13.75
632290	632481	ydiK	6	7	303.875	279.125	7	7	352.75	154.25	6	5	343.625	218.75
632478	633212	ydiL	16	16	1397.38	787.5	19	17	1327.5	898.562	19	19	1634.44	789.5
633451	633735	groES	0	0	0	0	0	0	0	0	0	0	0	0
633782	635416	groEL	1	1	11.625	61.75	1	0	18	0	1	1	6.25	4.375
636980	637360	ydiM	15	14	2461	2528.12	15	14	2207.62	2235.19	14	14	1842.75	2297.19
637619	637891	ydzU	10	10	5163	5598.62	11	9	5131.19	4682.88	9	10	4406.5	4595.62
638526	638741	BSUA_00672	12	13	638.875	610.25	15	14	927	1317.81	13	14	1084.25	1211.06
638771	640054	ydiO	4	4	72.875	45.75	3	3	81.75	164.75	4	3	135.25	96
640076	641245	ydiP	1	1	12.875	13.875	1	2	6.625	18.25	2	0	17	0
641731	641919	BSUA_00675	7	7	712.625	558.625	7	7	577.875	492.75	7	6	594.562	490
643171	644112	ydiR	44	43	5339.5	6064.5	45	44	5456.06	5320.56	45	44	4789.25	4522.38
644144	645175	ydiS	55	56	6633.94	6635.69	58	56	7358.19	7180.5	55	57	6876.19	7700.5
645178	646575	ydjA	85	81	13571	13772.2	87	86	14844.3	15206.7	86	88	14051.9	14260.4
647149	647484	ydjB	17	18	2611.56	2495.38	18	19	2782.62	2689.75	17	18	2299.56	2604.44
647867	648217	ydjC	18	17	2956.81	2742.75	17	16	2959.56	2521.06	17	17	2387.94	2581.38
648323	650812	gutR	54	53	6602.31	6107.19	55	52	5546.38	5519.69	54	52	4972.12	4800.88
651014	652075	gutB	28	25	4493.56	4270.62	26	29	4044.62	3711.5	25	28	4001.69	4151.5
652149	653540	gutP	43	43	7296.44	7338.75	47	46	6730.62	6168.88	46	49	6516.81	6536.62
653635	654597	ydjE	13	13	1306.25	1467.75	13	13	1232.25	1135.12	13	12	1307.62	1069.62
654793	655476	pspA	9	8	668.875	778.438	8	9	557.5	602.25	8	8	613.5	596.125
655542	656567	ydjG	25	26	3739.88	4516.62	27	25	3891.5	4056.81	24	24	3727.88	3782.56
656567	657331	ydjH	25	23	8055.81	8356.69	24	23	7402.12	6703.94	23	24	6823.75	7006.44
657362	658333	ydjI	20	22	2222.12	2080.88	21	19	2258.94	1841	22	22	1813.5	1850.62
658380	659405	ydjJ	21	21	3311.38	3351.75	21	21	3131.88	2742.06	21	21	2446	2682.25
659990	661411	iolT	25	26	3517.44	3205.5	25	27	2964.81	2746.81	27	23	3086.75	2764.44
661459	662499	bdhA	19	20	3202.25	3088.88	20	21	2659	2535.69	20	20	2750.88	2611.38
662938	663309	ydjM	11	10	607.5	454.875	11	11	545.25	623.25	11	11	692.875	426.375
663375	664421	ydjN	24	26	1378.25	1556.75	27	25	1458.12	1696	23	26	1626.25	1673.38
664455	664613	ydzJ	3	3	509.062	552.25	3	3	483.875	292.375	3	3	357.25	291.25
664803	665048	ydjO	9	9	1765.88	1497.62	9	9	1687.5	1744.25	9	9	1588.12	1513.31
665095	665910	ydjP	13	12	1858	1849.5	12	12	1445.5	1752.75	11	12	1632.19	1704.25
665923	666912	yeaA	25	27	8262.81	9189.69	28	30	9000.62	10062.6	28	27	8721.81	10270.5
667010	668551	cotA	28	28	4740.81	6216.81	28	29	4562.56	5303.69	31	29	4118.25	5231.31
668703	670112	gabP	22	22	2078.94	2399.06	22	24	2124.25	2735.25	23	23	2195.88	2516.88
670150	670437	ydzX	12	13	863.5	1371	12	12	1153.88	1511.75	12	13	1094.19	1706.88
670510	671382	yeaB	15	16	710.75	910.125	16	16	765.625	797	15	15	707.25	956.25
671732	672694	yeaC	27	29	4381.81	3424.94	28	27	4182.31	3854.62	28	29	4459.06	3484.31
672694	673890	yeaD	15	15	3198.5	2536.31	14	15	2721.12	2505.94	13	15	2821.88	2140.88
673912	676125	yebA	45	47	5921.06	5145.25	47	45	5779.38	5274.5	45	46	5854	5224.12
676279	677829	guaA	4	3	39.125	47.25	2	3	32.5	64.75	1	2	6.875	16.375
678210	679532	pbuG	25	25	1607	1770	24	24	1077.5	1167.88	25	26	1207.25	1135.5
679743	680546	yebC	23	22	5855.19	5419.12	23	23	5029.75	4454.25	22	22	5003.81	4603.56
680705	680872	yebD	5	5	362.5	317.75	5	5	346.25	303.188	5	5	360.375	355.875
681086	681640	yebE	21	22	3794	4048.81	20	20	4131.12	3561.88	21	23	3786.62	3616.12
681640	681837	yebG	3	2	66	52.25	3	2	79.625	72.875	3	2	97.125	74.5
682160	682648	purE	0	3	0	67.25	0	2	0	10.5	0	1	0	5.5
682641	683783	purK	8	10	160	217.5	9	10	164.875	113	5	6	101.5	54
683780	685075	purB	2	1	26.5	11	1	5	4.125	31.25	2	1	12.5	6.875
685149	685874	purC	5	8	69.125	110.5	4	4	28	53.125	3	6	34.375	41.875
685867	686121	purS	5	4	84.375	105.75	2	2	29.25	28.625	1	1	3.875	5.5
686118	686801	purQ	10	10	275.875	319.5	7	11	67.25	186.125	6	5	65.25	36.125
686785	689013	purL	19	26	419.75	726	8	18	114.25	246.375	6	9	105.875	96.125
688989	690419	purF	12	15	236	350	8	12	67.25	171.875	3	5	25.875	43.5
690521	691561	purM	5	8	73.625	152.25	3	6	28.25	65	3	4	37.25	22.625
691558	692145	purN	5	6	267	559.25	5	5	202.75	250.875	5	6	159.25	234.375
692142	693680	purH	7	13	82.375	235.75	5	6	19.875	55.25	3	8	14.375	45.125
693696	694964	purD	7	11	148.75	225.875	6	7	56.375	138.375	6	7	58.875	88.625
695004	695423	yezC	9	9	2485.88	2495.12	10	10	2046.69	1709.12	11	9	1936.62	1592
695567	696841	yecA	36	35	9048.5	9075.75	34	37	7837.06	6756.31	35	34	7003.75	6511.06
696856	697083	yezF	2	2	378.375	347.75	2	2	317.75	246.75	2	2	264.625	257.875
697212	698954	yerA	42	37	3013.06	3109.5	43	40	2661.88	2912.31	39	44	2719.44	2513.44
698981	699976	yerB	15	19	1071.62	1209.38	16	18	829.625	871.875	14	17	606.312	807.25
699979	700293	yerC	7	8	724.625	636.625	7	9	524.25	431.25	8	8	454.25	549.125
700328	701905	yerD	28	29	2942.88	2641.12	29	28	2356.38	2191.31	28	30	2434	2029.38
701984	702145	BSUA_00730	5	4	345.25	207.75	5	4	255.75	182	5	6	189.375	175.5
702170	702856	pcrB	13	12	1556.19	1025.25	13	13	1438.5	1409.5	13	13	1624.31	1131.38
702918	705137	pcrA	2	1	73	45.625	2	2	33.125	25.375	2	2	19.75	26.75
705161	707167	ligA	2	1	50.75	10.125	1	1	7.625	5.75	1	1	5.25	6.375
707183	708373	yerH	32	33	4631.81	5438.31	35	31	4690.56	5032.19	34	32	4216.5	5032.56
708544	709545	yerI	29	28	5346.69	5458.44	29	29	5525.19	4782.62	28	27	5316.19	4771.44
709583	710275	sapB	11	11	833.625	954.375	12	12	881.75	1132.38	11	12	854.5	822
710388	711866	opuE	30	34	4066.62	3883.94	36	34	3616.56	3326.5	33	35	3354.19	3472.12
712280	712570	gatC	0	0	0	0	0	0	0	0	0	0	0	0
712586	714043	gatA	2	2	43.25	20.125	1	0	9.375	0	1	2	6.875	11.875
714057	715487	gatB	2	2	18.375	17.25	0	0	0	0	3	2	19.75	8.625
715502	716371	yerO	20	19	2543.06	2435	22	20	2069.75	1909.38	19	21	2014.69	1893.38
716503	719661	swrC	45	46	4852.88	5920.69	43	42	4679.88	4294.62	43	42	4862.94	4348.44
719984	720895	dagK	1	1	7.75	10.125	1	1	22	42	1	1	22.125	10.75
721151	722530	rlmCD	10	13	1169.5	1252.88	16	14	1291.56	1239.25	13	13	1109	931.125
722543	723106	yefB	42	43	4270.44	4602.75	43	43	4544.69	4656.88	42	43	4003	4454.06
723426	723761	yefC	15	15	2525.81	2328.31	16	16	2733.88	3022.88	15	16	2555.75	2802.12
723836	726475	yeeA	141	143	15509.9	16368.4	147	142	16652.1	17122.6	141	147	15424.8	16636.8
726487	728286	yeeB	92	92	16054.1	17374.7	94	91	16262.1	14346.4	92	93	14183.1	15221.1
728399	729547	yeeC	48	48	5913.62	6660.69	48	48	7334	7953.75	49	47	7946.25	7666.31
729809	730114	yeeD	6	6	803.375	808.625	8	7	823.625	771.25	8	6	762.375	801.375
730181	730387	yezA	6	6	1044.25	1231.5	8	8	1359.56	1058.25	7	8	1142	1139.56
730627	731097	yezG	21	21	1263.62	1434.12	22	21	1237.62	1240.88	18	20	1028.38	1144.06
731102	733111	yeeF	27	28	4170.44	4661.88	28	29	4016.75	3880.75	28	29	4180.62	4155.81
733323	734345	yeeG	45	48	10577.8	10289.2	50	51	10933.1	11360.2	49	49	11195.7	10292.4
734507	735637	rapH	33	33	4107.25	4132.38	33	32	4138.62	3997.38	31	32	4355.56	3779.38
735627	735800	phrH	5	5	1086.94	1063.25	6	6	1072.75	946.125	5	6	1170.62	1064.69
735960	736679	yeeI	11	14	1706.25	1821.31	12	13	1403.25	1408.44	13	12	1292.62	1364.81
736813	737250	yeeK	9	9	2454.75	2483.38	9	10	2096.81	1956.5	9	11	2008.62	2005.62
737365	737949	yezE	18	18	3418.5	3117.19	18	18	3095.5	3439.38	18	18	2972.5	3116.69
738028	738471	yesE	12	12	2410.06	2521.75	13	12	2736.38	3309.69	12	13	3109.56	2793.44
738468	739328	yesF	17	15	1789.31	1830.25	17	15	1715.38	2122.31	16	16	1645.88	2018.75
739455	739703	cotJA	9	9	574.25	571.375	9	8	861	1017.25	11	9	1038.69	1145
739687	739950	cotJB	6	6	961	1061	6	6	849.812	727.25	6	6	828.188	787.375
739965	740534	cotJC	15	14	2154.88	1903.88	15	15	1678.19	1974.62	15	15	1815.62	2025.88
740659	741201	yesJ	6	8	1590.5	1444.44	8	8	1599.5	1504.75	8	7	1551.56	1557.62
741254	741526	yesK	2	2	195.625	263.25	1	2	181	151.5	2	2	238.125	336.5
741641	742270	yesL	6	5	755.688	1009.5	5	6	891.25	788.625	6	7	658.625	850.75
742267	744000	yesM	46	42	10532.6	10939.8	47	46	9907.31	8074.5	45	48	8567.5	8003.5
744000	745106	yesN	15	16	2323	2376.06	16	16	2205.88	1714	15	15	1942.75	1867.19
745210	746493	yesO	30	30	4415.12	3792.38	33	29	4162.62	3740.38	30	32	3519.75	3976
746490	747419	yesP	18	18	1642.12	1521.12	17	18	1397	1928.88	18	18	1734.31	1481
747423	748313	yesQ	13	13	2404.69	2357.06	13	14	2659.75	2598.62	14	14	2644.25	2692.06
748329	749363	yesR	24	24	4990.62	4918.31	24	25	5028.94	4409.56	23	25	4516.75	4295.81
749386	751671	yesS	37	35	4893.5	4651	40	38	4925.75	4799.94	37	39	4808.81	4783.31
751688	752383	rhgT	3	3	303.625	214.25	3	3	247.875	424.375	5	3	399.688	346.125
752376	753038	yesU	5	5	984.25	968.5	5	5	920.062	716.625	5	4	884.5	772.5
753035	753661	yesV	20	21	2904.75	2846.69	20	22	2638.06	2658.75	21	21	2679.88	2874.25
753800	755644	yesW	28	29	3535.06	3457	32	29	3160.88	3190.88	30	28	2530.5	3119.5
755711	757528	yesX	29	28	4349.06	3750.31	29	28	3851.44	4146.88	29	31	4115.5	4127
757686	758339	yesY	16	16	995.75	965.875	16	16	1503.88	2283.44	16	17	2585.38	1904.25
758347	760338	yesZ	22	24	2781.25	2691.12	25	23	2993.12	2902.25	25	24	3076.38	2822.88
760382	762955	yetA	33	38	5979.75	5480	36	36	5270.81	4917.25	37	38	5224.5	5266.62
763077	764585	lplA	20	19	3002.5	2532.38	21	21	2550.88	2570.94	22	21	2656	2892.19
764640	765596	lplB	27	29	5513.88	4902.19	27	29	4346.38	4259.75	29	29	4430.69	4092.56
765610	766497	lplC	20	20	4997.56	4033.62	21	20	4398	4430.62	20	20	4235.12	4735.44
766506	767846	lplD	32	30	5487.5	4362.25	33	33	5016.12	4669.5	32	31	4825.19	4933.06
767929	768624	yetF	16	15	862.25	781.125	16	17	924.875	1240	17	17	1428.44	1142.12
768661	768987	hmoA	4	5	1467.12	1728.56	5	4	1076.5	885.25	4	5	786.688	980.75
769091	769453	yetH	11	12	2229.5	2031	11	12	2055.94	1832	11	11	1852.75	1546.44
769545	770039	BSUA_00790	4	5	329.125	313.75	4	4	247	289.125	5	5	202.438	393.25
770237	770818	BSUA_00791	14	16	1759.44	1677.12	16	16	1856.69	1735.25	16	15	2022.69	1916.69
770824	771108	BSUA_00792	5	5	251.75	338.375	6	5	337	307.25	5	5	384.875	417
771263	771430	yezD	2	1	16.5	5.25	2	2	32.125	9.5	2	1	73.375	18.25
771540	772184	yetJ	16	16	1716.88	1694.75	16	16	1659.12	1608.62	16	15	1702.69	1656.38
772250	773176	yetK	19	21	1418	1457.88	24	22	1323.12	1195.38	23	24	1293.75	1203.5
773200	773703	yetL	12	12	2276.25	1833.56	12	12	2412.31	2776.75	13	12	2527.31	2468.56
773866	774975	yetM	13	15	3042.25	2749.5	16	16	2829.5	2923.62	16	17	2822.5	3088.31
775010	776080	yetN	14	13	1563.75	1519.25	14	13	1545.12	1641.12	13	13	1669.62	1411.94
776230	779415	yetO	41	42	5930.94	6848.12	40	43	5450.75	5549.06	41	44	4516.25	5949.75
779820	781781	ltaSA	57	55	10233.7	8629.81	60	57	9664.12	7042.12	61	58	9715.25	7855.75
782017	782781	yfnH	18	15	1773.38	1683	18	19	1835.31	2305.38	18	19	2001.44	1976.31
782854	783756	yfnG	19	19	1931.19	1864.06	19	19	2215.62	2386.06	19	20	2383.69	2369.25
783780	784691	yfnF	17	18	3223.38	3141.25	19	17	3204.75	3528.12	19	19	3554.62	3595.81
784720	785898	yfnE	22	22	3954.62	3426.12	23	23	3529.75	3154.81	21	21	3707	3538.06
785899	786834	yfnD	28	29	4943.5	4705.06	32	31	5619.44	5665.75	32	31	6505.25	5973.94
786865	788094	yfnC	20	21	3430.75	3657.12	20	22	3552.62	3957.69	22	22	3812.69	3820.75
788205	788912	yfnB	13	14	2897.81	2925.25	17	15	2955.81	2988.75	16	15	3098.56	2654.69
789004	790389	yfnA	24	25	3070	3246.62	28	24	2647.38	2480.19	24	26	2484.38	2472.69
790639	792096	yfmT	22	24	4346.38	3587.62	24	25	4032.88	3955.06	26	26	4464.44	3867.75
792116	792970	yfmS	9	8	1108.62	1074.5	8	9	1186.56	1385.38	7	9	1168.12	1283.62
793105	794994	yfmR	28	30	2954.56	2648.75	30	27	2989	2697.12	30	33	3266.5	2754.12
795117	795563	yfmQ	11	12	1201	1234.12	12	12	1427.56	1628.25	12	11	1429.5	1350
795688	796110	yfmP	6	7	300.5	374.75	7	7	269.125	321.25	7	7	377.688	424.062
796176	797366	yfmO	25	26	7168.69	6882.25	26	25	6552.12	5852.44	26	26	6068.06	5628.12
797657	797812	yfmN	4	4	2805.62	2754.75	4	4	2641.5	2370.19	4	4	2575.38	2018.75
797932	799488	yfmM	24	24	3788.56	3153	23	22	3313.69	2719.31	22	23	2790.5	2721.5
799661	800791	yfmL	17	17	1074.38	1089.88	17	17	889.375	957.5	16	15	812.375	908.5
800859	801305	yfmK	13	14	3156.75	3563.81	15	17	3247.5	2858.38	15	15	2792.5	3070
801358	802377	yfmJ	11	9	2478.12	2220	13	12	2220.44	2636.12	14	11	2765.12	2280.44
802859	804079	yfmI	91	88	11188.6	11426.7	98	96	14308.2	17904.2	88	93	16664.4	17531.5
804277	804348	BSUA_00821	3	3	140.125	99.75	4	3	176.75	164.25	3	4	227	224.75
804415	805878	yfmG	87	86	10060.8	9935.75	88	89	11844.1	11344.4	87	88	12746.9	11859.8
806451	807251	yfmF	14	14	1307	1296.38	14	14	1262.62	1033.88	14	14	1031.88	1068.38
807264	808265	yfmE	25	28	6439.69	5599.31	27	29	6334.75	5891.75	28	28	6254.75	5565.25
808262	809263	yfmD	24	23	2820.38	2418.5	24	24	2477.56	2518.38	22	24	2494.31	2445.75
809335	810282	yfmC	16	17	2219.75	1942.25	18	20	1875.56	1982.38	19	18	1791.5	1699.62
810391	810801	yfmB	11	13	4049.81	4121.75	13	14	3525.25	3071	12	12	3040.62	3377.88
810800	810967	yfmA	6	7	460.75	515.875	5	8	405	625.25	8	8	699.875	655
811003	811350	yflT	7	7	2184.38	1870.81	7	7	2148	2196.62	7	8	2199	2088.12
811541	812803	pel	37	38	6556.12	6414	39	36	5852.56	5348.81	37	40	5655.19	6264.44
812930	814366	yflS	32	30	3657.88	3388.25	31	31	3354.81	3162.25	32	30	3235.31	3240.5
814493	816112	citS	21	20	3182.38	3047.12	21	19	2658.62	2584.31	21	22	2848.62	2509.19
816093	816773	citT	14	14	1939.44	1758.75	13	13	2220.25	2683.56	14	13	2496.69	2493.38
816776	817735	yflP	16	17	1236.75	1214.75	19	20	1188.12	1455.62	19	17	1282.25	1164.06
817762	817887	BSUA_00835	1	1	29.75	12	1	1	30.5	75.625	1	1	62.25	26.5
817931	819232	citM	17	14	2105.75	2046.62	17	16	1989.62	1680.38	16	16	1675.5	1668.12
819288	820082	yflN	12	13	1490.12	1509	13	13	1325.94	1164.62	13	13	1353.31	1242.06
820201	821292	nosA	21	24	3009.44	2928.88	23	21	3023	2982.56	21	23	3052.25	2915.69
821283	821558	yflL	1	1	87.75	49.125	1	1	36.875	19.625	1	1	47.625	51
821625	822290	yflK	3	3	780.125	768.125	3	3	686.438	698.125	3	3	640.625	699.875
822331	822468	yflJ	4	4	635.25	449.5	5	5	599.875	860.375	5	5	736.75	789
822625	822780	yflI	7	5	1915	1397.12	6	6	1536.5	1378.19	5	6	1351.88	1391.38
822887	823201	yflH	4	4	318	314.5	5	4	255	205.125	5	5	274	319.875
823283	824032	mapB	7	7	1479.06	2034.62	7	7	1632.12	1405.19	8	7	1193.38	1231
824204	825562	nagP	39	38	6088.81	5596.38	40	40	6002.06	6754.12	41	41	7172.94	6995.81
825595	827544	ltaS	15	12	365.125	151.125	15	12	147.375	143.25	15	7	158	45.75
827645	827782	yflD	9	9	766.188	715.125	10	9	794.375	962.875	9	10	800.75	1124.62
827801	828193	yflB	9	8	838.5	1162	9	9	863.938	852.875	8	9	959.125	864.375
828318	829733	yflA	34	34	3713.5	3384.31	37	35	3745.81	4033.44	35	36	4232.5	4416.62
829730	830806	yfkT	32	32	6281.12	5481.25	31	31	6056.31	6252.75	30	32	6575.38	6312.38
830830	831030	yfkS	9	10	3284	3125.38	11	10	2753.69	2620.38	11	10	2696.5	2773.5
831046	832200	yfkR	29	30	5344.75	4852.56	30	27	5370.75	4844.31	29	29	5306.31	5274.75
832181	833722	yfkQ	53	55	6061.69	5826.75	54	55	6336.69	6427.06	55	56	7397.69	6764.56
833915	835327	treP	31	31	4227.62	3705.12	29	32	4142.56	4548.44	32	32	4832.12	4889.38
835398	837083	treA	29	27	1748.62	1955.38	31	26	1560.75	1134.75	25	27	1334.5	1553.25
837104	837820	treR	17	16	1148.44	993.25	17	18	1414.62	2072.56	18	18	2040.25	2033.12
837960	838625	hypO	8	8	977.875	1183	10	10	1128.5	1102.38	9	9	1080.25	1170
838662	843050	yfkN	82	79	11434	11235.6	81	82	10687.1	10494.2	82	81	10584.6	10227.2
843293	843811	yfkM	8	8	955.75	1059	8	8	948.875	1150.5	8	8	1246.31	1152.44
843851	845041	yfkL	44	44	5822.75	5043.06	43	42	6714.25	7235	46	45	7301.56	6734.25
845134	845349	yfkK	4	4	302.25	297.625	4	4	271.375	226.5	4	4	213	205.875
845552	846022	yfkJ	8	8	809.625	815.438	8	7	671.375	575.625	7	8	706.75	730.125
846040	846360	yfkI	3	3	623.562	478.188	3	3	507.625	592.875	3	3	729.75	647.875
846384	847211	yfkH	15	17	1573.5	1287.69	18	15	1286.12	1421.12	15	16	1411.75	1508
847263	847370	BSUA_00865	1	1	195.125	300.625	1	1	205.25	247.375	1	1	212.25	140
847410	848585	yfkF	20	21	2812.75	2090.5	22	22	2535.06	2593.25	22	22	2556.12	2282.81
848753	849808	chaA	24	23	3542.25	3705.56	23	24	3522.75	3824.19	24	24	4050.38	3834.44
849882	850673	yfkD	14	16	2123.25	2096	16	14	1983.25	2342.25	16	15	1821.06	1825.31
850712	851548	yfkC	17	19	1085.38	1106	18	17	1351.12	1580.5	20	18	1635	1661.25
851555	852676	yfkA	21	21	3760.31	3177.12	20	22	2861.25	2414.62	20	21	2770.38	2713.31
852821	853006	yfjT	6	7	699.75	736.75	8	7	588.375	528.375	6	8	528.562	524
853107	853898	pdaA	14	12	1394.62	1639.44	14	14	1325.62	1151.25	13	13	1364.94	1536.44
853936	854796	yfjR	12	12	1070.88	1131.94	12	11	1057.12	965.75	12	12	935.375	935.75
854895	855854	yfjQ	27	28	5013.69	4905.31	29	26	5001.5	4287.12	27	30	4762.06	4674.25
855973	856836	yfjP	15	14	1772.38	1747.06	15	14	1513.25	1656.94	14	15	1585.75	1343.38
856950	858350	yfjO	19	19	3672.25	2834.88	21	22	2977.5	2445.88	21	22	2914.38	2454.38
858976	859242	yfzA	16	18	2016.69	1751.31	17	17	2281.75	2446.88	17	18	2367.94	2505.62
859974	860951	dusC	23	23	2831.75	2515.88	25	24	2522.25	2361.25	24	22	2495.5	2698.88
861147	861599	yfjM	7	8	1064.62	1070.25	8	8	1352.56	1497.88	8	8	1388.88	1522.88
861629	862318	yfjL	30	30	9010.44	8252.88	30	30	9335.25	9202.81	31	30	9980.25	9621.12
862550	863551	acoA	21	19	2332.62	2021.12	21	20	2302.5	2620.44	20	21	2840.88	2898.62
863555	864583	acoB	12	12	1219.56	1149.88	12	14	1445.75	1547.12	12	14	1801.81	1670.75
864597	865793	acoC	13	11	2064.62	2017.25	12	12	1950.62	1955.19	12	12	2024.38	2043.38
865814	867190	acoL	24	24	3112.81	3131	24	24	3284.12	3524.38	23	24	3521.62	3227.25
867306	869123	acoR	24	25	2162.12	1815.75	24	25	1985.44	1955.25	24	23	1961.25	1880.94
869177	869356	sspH	8	8	450.875	555.875	8	8	491.75	688.625	8	8	703.5	689.375
869392	869721	yfjF	4	4	308	192.125	4	4	249.5	320.75	4	5	300.625	311
869771	870313	yfjE	12	12	1388.88	1356.06	11	12	1626.25	1681.12	13	10	1635.5	1665.25
870323	870880	yfjD	22	20	1793	1741.88	20	23	1784.38	1634.62	19	23	1558.38	1627.25
870912	871679	yfjC	23	23	3237	2994.94	24	23	3382.12	3093.81	23	23	3322.5	3183.38
871691	872914	yfjB	28	30	3436.38	3332.44	30	27	3558.06	3682.06	30	30	3997.38	4215.5
872920	873234	yfjA	3	3	177.375	173.125	3	3	278	294.125	3	3	308	368.25
873570	874919	malA	25	26	3801.75	3712.75	26	24	3272.5	2773.75	25	26	2952.25	2868.94
874984	875748	yufM	19	18	1724.5	1700.25	18	18	2055.12	2765.75	17	16	2602.88	2596.62
875763	877346	malP	39	36	10385.4	10665.2	37	38	9426.94	9326.75	39	40	9139.81	8990.56
877452	879173	malQ	38	38	6747.38	6582.88	38	38	5598.5	5779.12	39	38	6165	6326.56
879167	880981	yfiC	39	38	4819.12	4529.75	39	37	4367.38	4049.88	39	38	4607.88	4152.19
881136	881540	catD	13	12	2704.62	3049.38	13	14	2247.88	2148.12	12	13	2405.12	2021.12
881558	882415	catE	18	19	2586.12	2467.75	19	18	2436.75	2227	19	19	2307.06	2280.5
882509	883453	yfiF	21	22	3648.38	3653.81	21	22	3629.44	3377.38	22	22	3263.5	3568.69
883628	885076	yfiG	31	34	3867.75	4449.44	35	33	3641.69	3199.5	33	33	3010.5	3046.44
885103	886044	yfiH	12	12	1676.62	2058.44	14	12	1939	1486.38	13	13	1731.12	1511.69
886057	887235	yfiI	34	32	7695.19	6950.44	31	30	7119.06	6234.25	31	32	6281.38	5856.56
887410	888561	yfiJ	16	15	1941.75	1659.75	15	16	1635	1657.31	15	14	1591.38	1466.88
888558	889220	yfiK	5	5	878.625	866	5	5	750.875	1024.25	5	5	697	594.5
889364	890299	yfiL	17	16	2335.06	2272.12	17	17	1809.5	1718.38	18	15	1863.62	1687
890312	891502	yfiM	16	19	3083.25	2912.31	17	16	2803.19	2745.06	17	18	2391.5	2634.56
891516	892673	yfiN	31	31	9608.94	9631.44	32	33	8174.75	6555.44	32	32	7180.25	7043
892746	893294	padR	10	9	561.25	437.875	10	8	435.25	442.625	10	11	409.5	463.625
893567	894199	estB	36	34	5070.69	5404.19	36	35	5145.06	6035.62	34	36	5558.25	5948.94
894388	895476	yfiQ	32	32	3231.81	3125.94	32	32	3060.25	3070.75	31	30	3028	3295.19
895512	896129	yfiR	15	13	1285.5	1226.88	16	15	1374.88	1314.88	16	16	1588.62	1259.88
896095	897348	yfiS	32	34	3754.69	3752.75	35	35	4102.38	4024.38	36	37	4635.69	3938.25
897472	898008	yfiT	13	13	1785.94	1623.19	13	12	2073.31	1495.5	13	12	2042.44	1852.38
898005	899561	yfiU	26	26	2313.12	2220.12	27	25	2381.88	2847.56	26	27	3314.12	2855.06
899672	900154	yfiV	7	8	715.75	658.375	9	9	698.125	677.75	9	9	667.875	703.375
900326	902896	mprF	60	58	8992.88	8874.69	60	59	8392.12	8352.44	59	59	8003.25	8264.31
902914	903891	yfiY	21	21	2558	2224.5	21	20	2464.44	2721.81	21	21	2589.62	2456
904022	905023	yfiZ	13	14	2646.25	2290	16	16	2021.12	1889.06	18	16	2298.5	1931.56
905020	906051	yfhA	26	23	3415.12	3256.25	26	24	3313.12	3219	26	26	3464	3207.62
906166	907047	yfhB	12	12	1625.62	1369.62	12	12	1506.25	1854.31	11	12	1509.38	1586
907135	907719	yfhC	11	10	647.625	645.625	10	10	653.125	607.375	9	12	646	634.625
907758	907949	yfhD	0	0	0	0	0	0	0	0	0	0	0	0
908016	908126	yfhE	0	0	0	0	0	0	0	0	0	0	0	0
908181	909092	yfhF	16	16	1971.69	1930.5	16	16	1720.75	1681.12	16	16	1746	1602.06
909181	909975	recX	11	11	735.875	689.5	12	11	845.938	858.375	13	11	899.875	565.75
909977	910291	yfhH	8	9	562.625	475.5	7	7	410.75	297.75	9	7	408	336.5
910434	911627	yfhI	20	22	1765.94	1573.5	21	21	1574.38	1563.88	20	22	1665.38	1628.75
911660	911812	sspK	2	2	179	181.75	2	2	100.625	37.625	2	2	47.625	87.25
911937	912206	yfhJ	4	4	926.625	928.75	4	4	909.375	947.5	5	5	999.875	925.125
912351	912869	yfhK	14	14	2572.75	2381.25	15	13	2412.38	2185.38	14	14	2436.94	2284.12
912894	913286	yfhL	7	8	968.562	771.625	9	7	755.5	754.25	9	8	887	828.125
913273	914133	yfhM	14	17	2048.75	2315.75	16	16	2222.56	2170.88	17	19	1537.25	1915.75
914366	915355	csbB	28	29	5966.62	6128.62	30	30	6782	6600.88	30	30	6803.62	6736.38
915427	918012	yfhO	78	79	9000.31	8623.94	81	78	10480.8	10508.1	81	82	10991.5	10626.1
918005	918988	yfhP	34	34	6739.38	7296.56	33	35	7343	7948.38	34	36	7084.88	8195.5
919000	920313	mutY	30	31	6031	5670.06	33	33	5759.38	5190.75	33	34	4993.75	5183.06
920321	920545	yfhS	1	1	36.875	7.125	1	1	33.625	10.875	1	1	11.625	14.5
920627	921379	fabL	16	17	882.438	945.875	18	15	866.375	631	16	18	629.875	536.25
921448	921702	sspE	2	2	77.5	172.25	3	2	38.625	105.875	2	2	89	90.375
921875	922135	ygaB	7	6	468.5	366	8	8	421	384.625	9	7	337.5	485.25
922279	922809	ygaC	19	19	1149.38	1574.06	19	20	1375	1177.31	18	19	1008.75	1162.5
922897	924639	ygaD	37	38	6186.94	5846.06	39	40	5264	5123	42	41	5192.31	4911.06
924716	925825	ygaE	27	25	3202.69	3321.12	27	27	2935.44	2826.81	28	27	3496.44	3062
925997	927286	gsaB	31	29	2572.62	1991.88	30	24	2373.44	1861.12	29	33	2457.69	1923.75
927439	927912	ygaF	12	13	747.062	761.25	13	11	590.375	668	12	11	650.688	637.875
928035	928472	perR	1	3	17.625	20	2	2	24.875	9.375	2	2	33.25	43.25
928507	928860	ygzB	13	13	980.75	1065.25	14	12	843.125	1061.38	12	12	765	982.625
929068	929952	ygxA	16	17	1403.94	1887.81	18	15	1147.25	1282.75	15	16	1037.5	1136.12
936921	937697	spo0M	17	18	1813.5	1615	18	16	1765.12	1552.62	17	17	1639.75	1791.75
937845	938042	ygzA	8	8	596.625	437.375	8	8	538.375	540.125	8	8	641.875	586.5
938127	938399	ygzC	5	5	408.375	464.688	5	5	403.375	361.125	5	5	349.875	369.625
938438	939133	ygaJ	14	14	1507	1559.56	13	13	1359	1038.75	14	13	1180.75	1274.75
939443	941215	thiC	29	29	3623.25	3595	33	32	3772.38	3814.56	31	31	3357.44	3399.12
941253	942608	ygaK	29	30	4239.25	4219.12	30	28	4316.31	4287.94	29	31	3837.88	3922.25
942859	943056	senS	8	8	926.875	1220.5	8	9	857.75	967.375	8	8	901.812	859.75
943083	944534	katA	30	26	3656.5	3369.12	29	28	3037.81	1883.38	28	29	2561.12	1961.25
944813	945709	ssuB	14	14	1943.25	2273.06	16	13	2118.5	2229.81	16	15	1993.31	2220.62
945727	946725	ssuA	18	19	1585	1584.38	19	19	1555.5	1915.19	20	19	1838.69	1736.38
946722	947552	ssuC	16	17	3462.88	2809.31	17	17	3048.38	2327.88	18	17	2795.75	2436.12
947575	948705	ssuD	15	15	1416.88	1386.25	15	17	1348	1475.31	15	15	1449.12	1444.75
948839	949345	ygaN	9	9	1388.88	1268.62	9	10	1100.75	1032.62	9	10	1095.12	900.062
949457	949726	rpsNB	5	5	1227.38	1162	5	5	1630.75	2337.94	5	5	2443	2251.31
949744	950217	ygaO	11	12	1515.25	1620.38	14	13	1484.5	1469.25	13	13	1373.94	1487.38
950219	950422	ygzD	3	3	163.375	145	3	3	176.5	277.125	3	3	217.5	182.625
950777	951400	yhzB	14	14	1220.75	1388.5	15	14	1240.62	1412.12	16	14	1328.38	1327.75
951483	952643	queG	15	14	1715.19	1642.75	16	16	1592.38	1631.38	16	17	1550.5	1434.44
952722	953645	yhbB	25	26	2673.38	2825	25	26	2624.94	2518.5	26	27	2294.5	2594.25
953692	954165	cspR	19	19	1924.56	1956.38	19	18	1671	1996.5	19	20	1443.5	1426.12
954290	954931	yhbD	10	10	608	614.375	10	10	626.5	625.25	9	10	677	511.625
954922	955635	yhbE	12	15	1345.12	1285.5	13	12	1300	1310.06	14	14	1344.75	1410.75
955647	956354	yhbF	12	15	4193.94	4006.81	13	13	4615.38	4889.94	15	14	5023.19	4871.25
956704	958599	prkA	49	46	2686.12	2547	49	47	2655.75	2766.25	47	48	3060.62	2946.31
958779	959957	yhbH	40	41	4376.81	3875	46	44	4808.94	4747.31	45	45	4894.31	5067.19
960117	960581	yhbI	11	10	844.625	739.375	11	11	729.5	775.125	11	11	765.125	719.5
960650	961282	yhbJ	27	29	4371.06	4492.94	28	27	3993.75	3569.38	27	27	3421.31	3438.56
961323	962921	yhcA	51	53	12163.4	13173.1	52	49	10758	9161.38	52	51	9091.62	8310.25
962944	963474	yhcB	13	12	1356.62	1484.81	13	12	1398.31	1147	13	13	1245.06	1201.44
963487	963861	yhcC	5	4	525.375	717.5	5	5	546.75	454.5	5	5	465.875	451.875
963861	964016	yhcD	7	7	2339.38	2276.44	8	6	1852.62	1706.88	7	8	1715.25	1836.5
964021	964782	yhcE	25	25	4014	3597	24	26	3259.44	3507.75	24	23	3376.12	3117.38
964785	965150	yhcF	4	4	273.25	201.875	5	4	219.125	111.75	4	4	253.625	170
965152	965850	yhcG	13	12	990	972.375	14	11	822.25	752.875	12	14	552.625	678.75
965867	966784	yhcH	11	12	1588.62	1480.06	12	12	1632.88	1565.88	11	12	1429.25	1508.19
966777	967718	yhcI	29	29	4066.62	3746.56	29	30	4308.69	4128.81	29	29	4244.62	4055.25
967810	968013	cspB	4	3	86	147.875	4	3	112	84.5	4	4	57.125	115.25
968449	969279	yhcJ	16	12	2571.06	1774.69	15	16	2414.75	2443.94	16	16	2352.06	2474.44
969282	970361	yhcK	34	35	2885.25	2617.94	40	37	2785.69	2795.88	38	35	3121.06	2596.12
970534	971925	tcyP	28	29	3669.75	3184.5	30	31	3686.06	3578.75	30	30	3431.12	3503.38
971965	972420	yhcM	8	8	1366.44	1678.88	8	9	1181.62	1006	9	8	1082.69	818.938
972570	973139	yhcN	23	23	3257.19	3191.88	23	23	3506.5	3258.25	23	22	3215.94	3151.12
973260	974228	yhcO	25	27	3536.31	3687.56	26	25	3444.62	3492.44	25	26	3584.56	3195.94
974160	974813	yhcQ	16	16	2205.25	2013.31	18	17	2060.31	1769.38	16	18	1839.25	1996.12
974962	978549	yhcR	69	71	20572.6	19611.1	72	70	19194.8	19650.7	74	74	19039.1	19186
978546	979142	yhcS	10	10	1458	1452.38	10	9	1250.38	1313.38	10	7	1306.88	1084.25
979172	980080	yhcT	20	20	4638.62	4796.5	20	21	4084.81	3913.5	19	21	3949.75	3745.69
980191	980586	yhcU	9	10	3017.5	2797.88	10	9	3082.88	2720.62	10	10	2986	2883.12
980723	981145	yhcV	8	8	1126.5	1267.75	8	8	973.562	920	8	8	995.875	869.875
981272	981934	yhcW	8	7	612.25	528.75	7	8	572.75	708.125	7	8	596.125	632.25
981950	983491	yhcX	45	48	6678.12	7022.94	45	49	6001.88	5349.56	44	46	4684.38	5297
983927	985264	yhxA	19	22	1524.5	1570.62	24	22	1957.88	2365.38	23	24	2773.12	2528.25
985295	985870	glpP	12	12	1117.62	1198.62	14	13	832	717	13	13	819.875	753.375
986049	986873	glpF	14	15	838.625	864.625	16	16	725.625	734.375	14	14	727.125	664.25
986892	988382	glpK	23	23	2100.88	2244.38	23	22	2377.19	2131.69	23	23	2329.31	2490.5
988526	990190	glpD	12	14	159.5	221.375	11	15	112.875	264.375	14	13	196.25	182.125
990322	992067	pgcA	26	30	1603.44	2333.62	27	30	1410.38	1859.81	30	29	1485.75	1916.06
992216	993355	yhcY	18	19	2222.75	2002.25	20	21	1974.25	1871.5	20	20	1814	1705.94
993352	993996	yhcZ	22	20	1906.06	1629.12	19	21	1781.5	2043.75	22	21	2096.62	1779.69
993993	994517	yhdA	11	12	1818.06	1901.25	12	12	1801.88	1634.12	12	12	1617.44	1630.19
994532	994774	yhdB	10	10	2080.12	1786.19	10	11	1829.38	1652.31	10	10	1599.75	1671.69
994975	995298	yhdC	12	11	1463.38	1383.12	12	11	1307.5	1751.75	12	11	1585.81	1511.44
995340	996806	lytF	44	44	10292.9	9747.94	44	41	10933.3	10414.6	42	43	10190.4	9310.81
996959	997399	nsrR	13	14	1073	1164.5	15	14	1178.5	1121.25	15	15	1063.5	897.625
997506	999032	ygxB	32	32	2887.06	3124.56	33	31	2790.94	3046.38	31	32	3042.69	2944.69
999195	1000601	spoVR	41	37	5032.5	4977.44	38	37	5255.88	4742.25	38	40	5253.88	4760.38
1000631	1002007	phoA	33	33	6095.44	5665.12	32	32	5459.38	5762.94	33	31	5251	4964.88
1002546	1003550	lytE	18	21	2900.75	2523.62	21	20	2885.5	2968.12	21	20	3097.69	3168.19
1003621	1004496	citR	19	19	2371.44	2576.62	19	19	2446.38	2126.5	19	19	2063.38	2075.69
1004605	1005705	citA	26	28	4933.88	4936.94	24	26	4784.25	4845.69	25	26	4967.94	4510.12
1005779	1006648	yhdF	17	18	1231.06	1137.75	18	15	1165.12	1216.69	17	16	1094.5	1210.5
1006898	1008295	bcaP	24	23	2456.38	2866.62	27	28	2543.12	3579.88	27	26	2437.06	2673
1008413	1009768	yhdH	19	20	1589.38	1461.88	22	22	1434.75	1374	20	22	1471.62	1473.5
1009803	1011212	yhdI	31	29	4995.75	4629.38	30	32	5379.31	5339.88	31	32	6033.62	5453.94
1011322	1011750	yhdJ	16	14	1759.12	1599	15	14	1421.5	1639.12	16	17	1534.62	1669.38
1011781	1012071	yhdK	4	4	541.75	392.5	4	4	330	279.25	4	4	344.125	283
1012059	1013132	yhdL	28	25	1654.62	1758.38	29	27	1712.81	1466.56	25	31	1806	1603.12
1013125	1013616	sigM	18	17	3092.12	3105.25	21	20	2888.12	2906.69	18	21	2665.31	2471.69
1013813	1014808	yhdN	28	30	3985	4447.62	32	31	4970.56	5003	27	30	4877.75	4720.94
1014943	1015542	plsC	0	0	0	0	0	0	0	0	0	0	0	0
1015611	1016945	yhdP	23	23	2176.12	1955.12	24	23	2575.38	2040.31	24	23	2195.38	1809.94
1017006	1017551	cueR	23	24	2403.56	2195	23	24	2573.06	2191.88	24	23	2317.88	2122.38
1017594	1018775	yhdR	23	22	2263.19	2493.12	24	24	2208.5	2544.94	25	25	2546.75	2638.12
1018915	1019025	BSUA_01053	5	7	208.375	234.75	6	7	406.875	537.25	7	7	520.75	501.875
1019102	1020487	yhdT	25	27	4569.88	4089.94	28	27	4262.38	3991.62	26	25	4033.5	3835.06
1020501	1020857	crcBA	2	3	207.125	294.875	3	2	169.125	145.125	3	3	120.5	105.875
1020854	1021249	yhdV	8	8	900.625	810.75	8	8	737.25	686.625	8	8	785.5	734.875
1021236	1021967	yhdW	14	14	1484.12	1417.25	14	14	1481.75	1148.62	13	14	1345.88	1255.25
1022201	1022308	yhdX	2	2	233.75	257.5	1	2	178.625	270.375	1	1	147	238.75
1022457	1023572	yhdY	26	24	2522.62	2431.62	24	26	2482.88	2771.12	25	28	2999.62	2924.5
1023642	1024385	srtN	6	5	755.625	640.25	6	4	616.5	574.375	6	6	594.25	550.875
1024409	1025257	yheN	13	17	1044.88	1279.25	16	17	1183.19	1502.25	15	17	1361.88	1291.56
1025542	1026390	dat	21	21	4254.5	4198.31	21	22	4114.88	4126.06	21	21	4028.5	3742.62
1026433	1027794	nhaC	34	34	2746.12	2645.44	34	34	2565.38	3107.5	32	34	2889.88	3041.19
1027921	1028475	nhaX	13	12	1564.88	1299.62	13	13	1743.75	1783.75	13	13	1859.88	1684.69
1028585	1028746	yheJ	1	2	81.75	104.125	2	2	54.5	106.5	2	2	46.5	57.875
1028866	1030623	bmrC	34	33	4124.44	4489.88	37	35	4161.81	4396.25	34	35	4711.38	4578.69
1030620	1032641	bmrD	37	36	5284.06	5313.31	37	36	5024.19	4784.81	36	37	4945.62	4753.62
1032690	1033310	yheG	17	16	1811.31	1849.12	17	15	1806.25	1580.62	15	17	1724.56	1632.12
1033349	1033474	yheF	4	4	411.25	557.625	4	4	414.625	325.375	4	4	346.625	406
1033579	1033782	sspB	5	5	730.125	884.375	5	5	1030.62	898.625	5	5	951	812.938
1033991	1034200	yheE	7	6	285.125	501.688	7	7	457.375	534.188	6	7	466.5	610.75
1034359	1035720	yheD	23	21	3349.38	3265.12	24	24	3226.62	3075.81	22	23	3262.88	2916.44
1035710	1036801	yheC	22	22	3301.56	3207.81	25	22	3136.25	3186.44	23	23	3155.44	2959
1037068	1038201	yheB	24	23	5622.62	5295.5	25	25	5091.69	5267.62	25	26	4755.81	5150.5
1038294	1038647	yheA	5	5	449.5	563.25	5	5	437	611.75	5	5	421.938	483.875
1038691	1039764	yhaZ	32	34	4265.12	4169.5	34	29	4413.38	4186	30	34	4443.88	3896.94
1039956	1040207	BSUA_01077	14	14	2496.88	2549.94	14	13	2288.88	2666.62	14	13	2404.44	2364.62
1040250	1041116	yhaX	15	14	1925	1625.75	15	14	1932.38	2055.25	14	15	2119.69	1973.19
1041228	1042733	hemZ	30	29	2855.88	3618.75	31	28	2644	2692.38	30	29	2779.5	2372.06
1042751	1043968	yhaU	17	16	3227.06	3132.06	16	16	3085.12	3418.88	17	17	3169.19	2925.88
1043975	1044472	khtT	8	5	576.625	496	8	8	446.875	398.25	8	7	445.125	487.25
1044536	1044853	khtS	8	9	1185.12	1257.38	8	8	1284.75	1123.19	8	8	1257.44	1144.06
1045039	1045806	yhaR	4	4	317.438	372	4	4	458.625	461.5	4	4	380.5	391.25
1045827	1046012	yhzD	3	3	375.375	334	3	3	312.25	199.75	3	3	302.25	321.375
1046139	1047035	yhaQ	15	13	1508.62	1613	15	15	1378.88	1779.38	15	15	1536.81	1316.38
1047028	1048287	yhaP	29	29	4342.12	4722.81	29	31	3847.75	3919.12	30	29	3951.5	4003.25
1048397	1049620	yhaO	15	15	1228.75	1331.5	15	15	1281.88	1528	16	16	1761.88	1553.62
1049634	1052516	sbcE	35	35	3419.69	3624.12	35	32	3228.88	3186.62	33	34	3077.94	2747.62
1052590	1053534	yhaM	26	25	3782.88	3982.81	25	24	4288.75	3947.88	27	26	4299.75	3507.19
1053659	1053871	yhaL	6	6	650.125	560.125	6	6	708.75	732	6	6	874	656.5
1053912	1054790	prsA	3	3	465.5	418.875	3	2	465.375	288.125	3	2	393.188	339.625
1054950	1055036	sscA	6	6	1192.62	1027.12	6	6	963.5	949.875	6	6	1148.19	907.438
1055590	1056108	yhaJ	16	17	1614.75	1945.88	16	17	1814.62	2201.44	15	17	2065.56	2091.81
1056325	1056657	yhaI	11	11	907.562	1252.31	12	11	1323.38	1215	12	11	1263.12	1141.44
1056654	1057265	scoC	16	17	4863.69	4368.56	16	15	4678.19	4319.38	16	17	4731.81	4620.81
1057443	1057844	yhaH	5	5	390.625	363.75	5	5	421.125	428.625	5	6	527.625	508.875
1057929	1058120	yhzF	4	6	272.625	300.625	7	7	366	516	7	8	442.5	349.875
1058194	1058712	trpP	6	6	1159.75	1236.88	6	6	1132.31	860.125	4	4	764.25	979.938
1058837	1059916	serC	7	4	83.375	52.75	3	6	6.75	36.25	3	4	17	23
1060063	1060500	hinT	20	19	6631.25	6505.69	20	19	5830.69	4829.81	20	20	4869.62	4398.5
1060988	1061731	ecsA	17	14	621.5	343.375	14	14	559.375	487.625	15	16	540.25	414.375
1061724	1062950	ecsB	28	26	2111.88	1364.62	27	26	1778.25	1062.62	29	23	1833.62	1060.56
1062970	1063680	ecsC	9	10	415.75	431.125	11	8	413.125	376.875	12	11	494.375	473.5
1063698	1064888	yhaA	21	20	1724.5	1963.62	20	19	1817.88	2205.38	20	20	2010.19	2044.25
1064961	1066349	yhfA	18	18	2025.69	1887.44	21	20	1753	1764	20	19	1816.5	1680.94
1066418	1066732	yhgB	3	3	600.25	617	3	3	727.062	468	3	3	670.5	470.125
1066777	1067277	hmoB	7	8	1070.5	983	8	6	773	660.875	6	8	821.5	804
1067399	1069543	pbpF	45	44	3245.44	2758.12	50	45	3423.81	3761.25	46	44	3946.12	3296.5
1069665	1070726	hemE	2	0	37.75	0	1	2	1	10.125	0	0	0	0
1070798	1071730	hemH	1	1	4.125	5.25	1	1	5.5	3.75	1	1	13.625	4.375
1071745	1073157	hemY	1	0	9.75	0	1	1	2.875	3.75	1	1	12.75	5.5
1073303	1073878	yhgD	10	9	1500.75	1415.75	10	11	1216.38	1226.31	12	11	1159.69	1152.38
1073949	1076276	yhgE	48	50	6838.69	6833.06	48	48	6621.44	6672.81	49	51	6862.38	6471.69
1076318	1077295	fabHB	23	18	1606.62	1149.75	21	22	1637.62	2325.56	20	22	2335.25	2082.44
1077422	1078198	yhfC	25	25	2341.75	2428	26	26	1988	1875.75	25	27	2148.75	1687.25
1078289	1078492	BSUA_01116	0	0	0	0	0	0	0	0	0	0	0	0
1078611	1079651	yhfE	28	29	3003.56	3093.5	28	28	3254.75	3470.5	29	29	3925.56	3246.5
1079664	1080071	yhfF	7	8	477.125	395.625	7	5	429.875	231	7	7	301.625	215
1080108	1081397	gltT	18	23	346.875	581.625	21	17	253.875	220.625	17	12	248.438	199.375
1081668	1081808	yhfH	5	5	715.75	892.5	5	5	667	703	5	5	498.562	654.75
1081960	1082694	yhfI	17	17	3802	3682.62	17	17	3946.19	3674.31	19	18	3319.56	3095.12
1082707	1083702	lplJ	23	22	1617.5	1377.38	24	25	1461.75	1690.12	23	24	1688.44	1856.88
1083767	1084411	yhfK	5	7	1343.31	1315.88	7	7	1263.5	1234.56	7	6	1375.56	1250.94
1084528	1086069	lcfB	33	34	5353.75	6082.75	34	32	4888.19	4934.88	32	33	4571.62	4829.88
1086108	1086503	yhfM	9	10	1023.12	1180.5	10	10	920.875	1162.12	11	11	1073.62	1077
1086652	1087932	yhfN	24	24	4415.06	4979.62	24	23	3908	4098.19	23	23	3643.38	3487.5
1087971	1089116	aprE	32	31	4773.38	4776.81	32	34	4230.62	4236.06	31	33	4228.94	4267.12
1089551	1090000	yhfO	9	9	1417.44	1465.75	9	9	1871.88	2030.62	9	9	2020.56	2116.12
1090072	1091064	yhfP	15	15	2103	2206.38	15	16	2058.81	1711.5	15	15	2020.88	1993.81
1091281	1092252	yhfQ	19	17	2125.81	2268	20	18	2150.25	2331.75	19	19	2118.62	2249.88
1092284	1092865	phoE	12	10	846.625	710.25	11	11	919.625	1499.12	10	11	1498.94	1460.25
1092936	1094030	yhfS	12	13	1947.69	2082.19	13	14	1662.62	1472.25	12	12	1893.94	1878.56
1094027	1095466	yhfT	31	32	3896.56	4083.38	33	35	4151.69	5423.31	36	35	4585.69	4757.31
1095473	1096033	bioY	14	14	3211.25	3202.5	14	14	3048.12	2383.88	14	14	2500.75	2682.88
1096168	1097466	hemAT	19	20	2967.88	3072.62	19	21	2641	2505.38	21	20	2481.88	2672.94
1097605	1099134	yhfW	33	33	5414.94	5744	35	31	4735.25	4573.31	34	35	4420.31	4100.88
1099246	1100103	yhxC	24	25	2792.81	3157.5	25	28	2618.38	2925.62	27	28	2582.5	2767.62
1100131	1100364	yhzC	3	3	113.125	148.625	3	3	88.375	144.875	3	3	121.625	112.625
1100657	1101235	comK	16	16	2367.25	2294.25	16	17	2349.12	2463.12	17	17	2900.12	2600.94
1101282	1102181	yhxD	14	14	1641.88	1329.88	14	13	1631.75	1388.69	14	14	1562.75	1302.38
1102398	1102667	yhjA	5	5	859.25	855.875	7	5	892.875	931.125	5	6	997.438	897.5
1102710	1104179	yhjB	27	29	3834.75	3861.81	29	29	4568.12	5217.5	29	29	5093.75	5524.06
1104176	1104376	yhjC	6	6	1025.25	1165.62	6	6	777.125	643.25	6	6	852.25	1034.62
1104584	1104946	yhjD	12	13	1801.75	2003.94	12	14	2403	2136.62	14	14	2352.88	2402
1105098	1105721	yhjE	8	8	1300.44	1279.62	8	9	1225.75	1133.25	8	8	1089.75	812.625
1105723	1106229	sipV	12	12	1084.62	1267.31	12	11	1053.38	1125.06	12	13	878.438	1214.25
1106413	1107909	yhjG	14	15	1070.5	1341.62	15	15	1044.88	1088.25	13	16	766.125	1307.31
1107986	1108513	yhjH	12	12	1086	1129.88	11	11	1004.38	1107.25	11	12	1059.88	884.5
1108671	1109876	glcP	71	69	8091.88	7476.06	75	71	8972.12	9133.38	74	68	9648.25	8560.19
1109948	1111000	ntdC	59	61	7547.06	8504.5	62	56	7941	8826.31	60	61	8587.12	8071.69
1111014	1111862	ntdB	41	41	4154.25	4819.81	42	39	4312.5	4120.94	43	46	4677.81	4285.62
1111834	1113159	ntdA	70	71	10889.4	10778.3	75	73	10664.9	10482.1	71	78	9655.62	9968.62
1113263	1114252	ntdR	49	49	4754.44	5499.44	48	50	5101.94	6068.5	48	50	5128.5	5599.19
1114466	1115620	yhjN	20	21	2418	2326.62	19	20	2164.94	2294.88	19	18	2027	2198.25
1115727	1116932	yhjO	29	29	5438.44	6153.06	30	28	4894.25	4397.12	29	29	4457.44	3952.44
1117046	1118773	yhjP	29	29	3372.12	3521.88	30	31	3130.88	3009.5	28	30	3062.5	3142.81
1118803	1119129	yhjQ	3	3	491.875	450.75	4	3	309	236.25	3	3	211.5	251.875
1119247	1119684	yhjR	4	5	414.188	330.375	5	5	356	387.25	5	5	352.75	439.375
1119868	1123368	addB	24	17	489.375	407.625	20	12	257.625	138.625	18	15	183	201.375
1123355	1127053	addA	34	20	485.875	292.75	27	15	244.25	153.875	23	10	205.5	70.125
1127125	1128300	sbcD	19	21	2178.88	2030.25	21	21	2057.62	2386.38	19	23	2199.5	2421.62
1128297	1131689	sbcC	42	44	4193.19	4622.75	46	43	4073.25	4194.94	43	45	3839.75	3793.25
1131703	1132005	yisB	10	10	1857.06	2236.88	9	10	1953	1915.12	10	10	1852.75	1812
1132042	1132260	gerPF	7	7	836.25	813.125	7	7	823	941	6	7	939.5	860.125
1132292	1132693	gerPE	9	9	862.375	904	9	9	729.75	699.5	9	9	607.625	651.5
1132693	1132869	gerPD	5	5	153.125	288.125	5	5	267.5	151.75	6	5	250.25	172.375
1132866	1133483	gerPC	16	17	4242.94	4702.25	17	16	4430.12	4599.69	17	16	4622.06	4170.88
1133506	1133739	gerPB	10	9	1790.88	1822.12	9	9	1946.06	2242.38	9	10	2040.75	1959.12
1133754	1133975	gerPA	5	5	784.438	710.625	5	6	668.125	749	5	6	780.062	668.438
1134398	1134568	yisI	5	4	257.875	224	5	4	318.25	295.75	5	5	251.125	222.625
1134714	1135637	yisJ	16	15	1194.06	1766.12	16	17	1294.62	1071.25	16	16	1250.19	1222.38
1135792	1136697	yisK	14	14	2233.88	2388.94	13	14	2604.94	2387.5	14	15	2580.12	2699.75
1136813	1137169	yisL	8	8	1043.62	1166.5	8	8	1260.56	1269.88	8	8	1256.62	1279.25
1137337	1140021	wprA	61	62	5920.75	7272.38	63	61	5725.88	7178.5	63	62	5918.31	6747.88
1140052	1140615	yisN	9	9	904.5	1001.38	8	9	766.875	987	9	9	984.125	995.375
1140785	1142629	asnO	28	31	2617.19	2920.5	29	27	2764.75	3300.62	29	26	2774.44	2625.5
1142759	1143268	yizA	22	20	2225.38	2553.75	23	22	2108.38	2466.12	20	22	2057.88	2003.12
1143491	1144294	yisP	18	18	2779	3351.5	17	17	2931.5	2687.5	19	18	2815.88	2580.12
1144324	1145691	yisQ	25	26	5537.75	5613.25	27	27	6338.06	7212.94	26	27	7128.62	6799.94
1145815	1146678	yisR	24	24	5673.5	5732.12	26	27	6247.88	6689.62	26	26	6939.88	6488
1146696	1147709	degA	16	15	2038.75	1933.69	16	14	1838.75	1774.62	16	16	1659.25	1844.88
1147918	1148946	iolX	17	16	2339.81	3093.19	17	15	2499.69	2796.5	16	17	2618.5	2691.81
1148997	1149506	yisT	20	19	3952.62	4075	18	17	4058.25	3585.69	18	18	3716.38	3556.81
1149556	1150167	yisU	9	12	1385.69	1442.88	12	12	1454.44	1801.88	11	11	1582.62	1547.12
1150291	1151739	yisV	20	20	2129.19	2285.12	20	19	1943.38	2012.25	20	18	1897.88	1694.38
1151747	1152385	yisX	4	4	395.625	638.125	4	4	438.25	288.375	4	4	342.125	326.125
1152591	1153397	yisY	11	10	1257.5	1419	11	11	1072	1070.62	11	12	1176.12	1022.12
1153425	1154024	yisZ	6	6	489.25	433.875	7	8	463.188	515.875	6	7	477.125	465.25
1154021	1155190	yitA	16	16	2536.19	2532.12	16	15	2274.25	3005	16	16	2457.12	2451.81
1155303	1156013	yitB	11	10	1515.75	1618.19	12	13	1240	1093.5	12	11	1290.25	1179.81
1156198	1156884	yitC	7	8	587.75	1034.88	7	7	457.375	846.562	6	7	478.938	752.125
1156881	1157639	yitD	19	19	2416.31	2989	20	20	2648.12	2760.12	20	21	2861.75	2829.94
1157684	1158313	yitE	17	17	1066.19	1704.75	17	16	1448.12	1385.62	17	17	1375.25	1156.38
1158409	1159524	yitF	11	12	985.25	1141	13	12	912.875	1318	13	13	1156.69	1113.75
1159533	1160801	yitG	13	15	1409.62	1581.12	14	14	1223.75	1266.88	16	18	1221.25	1356.75
1160913	1161761	yitH	12	14	1170.62	1465.81	13	11	1286.75	1544.25	13	13	1155.75	1400.5
1161766	1162215	yitI	11	12	1943.12	2059.62	11	11	1329.88	1250.44	11	10	1408.5	1135.12
1162305	1164143	yitJ	14	16	195.375	219.75	5	8	16.625	65.75	10	2	66	4.5
1164457	1164948	yitK	3	3	207.625	114.75	2	2	130.625	200.25	3	3	120.25	142.875
1165095	1165943	yitL	17	17	2696.12	2908.81	18	18	2817.06	3033.06	18	18	3165.19	2802.44
1165996	1166580	yitM	10	8	1066.88	1010	11	11	1139.5	1099.12	12	11	959.562	1160.81
1166577	1167506	yitO	22	22	2983.75	2750.38	21	18	3161.5	2909.38	21	21	3527.19	2955.31
1167491	1168027	yitP	17	15	1666.31	1433.62	19	18	1542.69	1445.5	16	15	1890.06	1553.75
1168205	1168552	yizB	8	8	576	619.375	9	10	539.75	724	10	9	544.875	483
1168549	1169136	yitQ	6	6	482.125	402.5	7	6	691.812	486.5	6	6	722	502.625
1169156	1169449	yitR	10	10	1493.88	1609.56	12	11	1627.5	1869.75	11	11	1916.62	1653.75
1169585	1171201	nprB	41	40	10523.6	10521.6	40	40	11790.3	13539.2	43	41	13261.8	13415.2
1171248	1172099	yitS	14	12	1908.25	1626.12	13	14	1652.25	1746.31	14	14	1712.81	1551.69
1172237	1173079	yitT	29	31	7071.44	7183.31	30	30	7146.56	7213.44	31	31	7730.75	7319.31
1173098	1173553	ipi	6	5	656.25	776.688	5	5	619.75	662.5	5	5	607.812	728.312
1173584	1173730	yizC	1	1	16.625	10.125	2	1	8.375	4.125	2	1	10.75	11.5
1174038	1174850	yitU	24	24	3741.94	3786.81	23	24	3114.44	3446.19	24	23	3378.88	2932.75
1174971	1175738	yitV	16	15	726.875	771	15	14	874.875	751	15	17	935.375	811.5
1175802	1176110	yitW	7	7	568	723.438	7	6	370.125	246.5	6	7	318.875	310.75
1176175	1176345	BSUA_01215	2	2	54.5	91.625	2	2	57.75	45.625	2	2	43.5	70.125
1176406	1177836	yitY	35	34	5416.44	6360.81	32	33	5584.62	5939.5	34	33	5358.5	5681.62
1177836	1178375	yitZ	11	12	863.25	1107	12	12	1233.5	1656.12	12	12	1317	1461.12
1178582	1179619	argC	11	12	601.75	893.125	12	11	429.25	582.25	12	12	455.625	753.25
1179639	1180859	argJ	15	15	707.75	1082.38	15	15	565	949	14	15	506.625	698
1180874	1181650	argB	6	6	227.625	361.375	6	6	208.375	313.625	6	6	208.438	232
1181647	1182804	argD	16	15	962.125	1797.25	15	15	921.5	5671.25	16	16	5544.5	4547.25
1182875	1183936	carA	19	19	4219.88	4363.44	18	19	3901.44	4004.81	17	19	3621.88	3494.62
1183929	1187021	carB	41	43	3834.25	4134.62	42	42	2739	3195.62	44	47	2877.75	2992.62
1187009	1187968	argF	18	15	757.5	1042	16	18	578.375	904.5	16	18	418.5	695.75
1188054	1188233	yjzC	2	3	64.25	120.625	3	3	94.5	97.25	3	3	113.25	126.125
1188279	1188464	yjzD	9	8	1080.75	1376	9	9	730	581.125	7	7	546.5	593.125
1188713	1189447	yjaU	16	15	2116.81	2318.38	15	16	2008.75	2471.56	15	16	2558	2372.62
1189529	1190086	yjaV	16	16	1444.38	1575.94	16	16	1372.25	1650.12	15	16	1497.44	1304.12
1190177	1191130	med	32	31	2852.69	3499.5	33	32	2509	2662.38	31	31	2839.81	2782.75
1191145	1191336	comZ	3	3	196	172.25	3	2	225.875	138.5	3	2	96.875	138.125
1191366	1191599	yjzB	8	8	1274.62	1715.88	8	8	1275.25	1205.12	8	8	1192.5	1161.56
1191770	1192708	fabHA	10	11	291	421.625	12	10	198.5	179.875	9	9	200.75	113.5
1192731	1193972	fabF	1	2	21.375	19.125	3	2	6.75	8.125	1	2	2.25	5.5
1194048	1194833	yjaZ	20	20	1412.12	1667.06	19	20	1421.38	1514.75	20	19	1260.69	1549.88
1195025	1196011	appD	14	14	1642.06	1786.5	15	14	1547.12	1570.25	15	15	1526.44	1458
1196008	1196997	appF	20	20	2421.25	3154.38	21	20	2369.88	2391.31	20	21	2287.75	2395.62
1197085	1197576	BSUA_01237	14	12	1822	1534.5	13	13	1510.62	1713.12	14	13	1485.38	1388.44
1197564	1198715	BSUA_01238	36	35	4428.25	4487.44	38	39	4710.62	4871.81	38	39	4996.12	4813.12
1198791	1199741	appB	20	18	1763.5	2142	20	19	1772.94	1756.44	18	19	1628.25	1659.06
1199758	1200669	appC	19	20	2010	2324.12	21	19	2171.38	2590.81	19	19	2530.12	2098.62
1200874	1201626	yjbA	22	21	3454.31	3429.25	21	21	2848.56	2242.88	20	21	2457.19	2561.94
1201661	1202653	trpS	0	0	0	0	0	1	0	6.375	0	1	0	6.375
1203397	1205034	oppA	52	50	9023.75	3629.25	55	42	9028.94	2710.81	53	48	9798.62	3084
1205142	1206077	oppB	36	30	4988.56	2063.75	34	30	4865.12	2142.94	36	33	6147.38	2325
1206081	1206998	oppC	31	29	3755.19	2449.38	31	27	3886	1826.88	31	29	3507.88	2004
1207012	1208079	oppD	11	11	1361	926.75	12	10	1257.25	674.125	11	10	1220.81	773.75
1208081	1208998	oppF	16	15	1564.5	1751.81	16	15	1284.25	1476.38	18	18	1612	1611.12
1209213	1210322	yjbB	33	33	3214.44	4425.88	32	32	2991.44	4157.06	32	31	3727.25	3529
1210486	1211064	yjbC	15	15	1175.12	1583.19	17	14	1172.5	1429.75	17	15	1140.44	1242.88
1211245	1211640	spxA	4	4	351.125	441.125	4	4	376	340.438	4	4	255.125	286.125
1211683	1212339	yjbE	13	14	2437.88	2806.75	14	13	2352.25	2409.94	13	15	2485.5	2680.62
1212616	1213272	mecA	2	1	10.875	3.75	0	0	0	0	0	0	0	0
1213433	1214584	coiA	21	22	3152.12	4424.69	22	20	3421	4176.62	21	21	3370.44	3622.62
1214631	1216643	pepF	61	63	7173.69	8128.44	63	67	7051.19	6820.69	62	63	6798.19	6085.5
1216681	1216848	yizD	7	6	722.75	933.375	6	5	601.875	654.312	5	7	604.125	648.625
1216944	1217147	BSUA_01256	5	5	941.625	969.875	5	5	810.625	793.25	5	5	811.625	660.5
1217162	1218061	yjbH	0	3	0	36.75	1	3	16.875	22.625	1	2	9	6.5
1218058	1218456	yjbI	5	6	309.75	438	5	5	357.75	378.75	5	5	391.938	292.875
1218711	1219445	cwlQ	9	10	2392.38	2852	10	9	2335.62	2081.88	10	10	2013.81	2201.38
1219460	1220032	yjbK	8	7	386.875	460	9	6	367.375	424	8	8	361.25	446.375
1220157	1220525	yjbL	2	0	22.875	0	1	0	4.125	0	1	1	10.75	6.375
1220554	1221189	yjbM	9	9	426.375	519.812	8	9	402.875	554.125	10	10	378.125	517.375
1221208	1222008	ppnKA	1	0	6.75	0	0	0	0	0	0	0	0	0
1222023	1222922	yjbO	15	14	1910.62	1799.75	14	14	1340.25	1093.62	14	13	1254.19	1136.12
1222935	1223669	prpE	19	18	1236.25	1582.88	23	20	1366.62	1631.62	22	23	1345.88	1428.62
1223904	1225748	yjbQ	30	32	3195.56	3780.25	30	30	2832.69	3355.62	29	31	2647.38	2775.5
1225997	1226707	tenA	25	25	3171.31	3613	25	24	3035.25	3139	25	24	2917.88	2976
1226682	1227299	tenI	12	12	761.75	678.625	13	12	643.25	1164.38	12	13	720.375	731.5
1227283	1228392	thiO	11	12	1029.06	1306.38	12	10	877.375	933	13	11	638	867.75
1228389	1228592	thiS	3	3	119.875	121.375	3	4	163.625	181.25	2	4	225.125	170.375
1228595	1229359	thiG	12	12	557.125	781.25	13	10	601.75	727.875	12	14	713	663.375
1229356	1230366	thiF	11	13	805.75	1184.88	14	13	675.75	717.125	14	13	634.125	726.25
1230385	1231200	thiD	13	12	1625.12	2082.12	13	14	1683.62	1476.25	14	16	1438.12	1597.19
1231336	1232112	fabI	12	13	712.25	903.625	13	11	633.5	588.375	14	12	421.938	544.375
1232219	1232896	cotO	7	7	566.625	534.5	7	7	607	950.438	7	7	805	843.75
1232990	1233436	cotZ	14	13	816.25	845.375	14	13	707.125	824.75	14	14	737.062	641.125
1233564	1234052	cotY	9	10	640.875	784.25	10	9	592.25	715.75	10	10	653.25	543.125
1234204	1234722	cotX	11	11	1114.62	1521.38	11	11	1006.38	1133.06	11	10	932.25	1184.06
1234821	1235138	cotW	2	3	50	54.125	3	3	52.25	109	4	3	97.3125	131.625
1235179	1235565	cotV	11	11	1528.38	1978.25	11	11	1712.12	2100.25	13	12	1937.56	1733.81
1235725	1236081	yjcA	7	6	344.25	437.875	6	7	296.625	540.875	6	7	548.375	479.125
1236363	1236569	yjzK	2	2	658.25	780.25	1	2	572.25	580.375	2	2	521.812	547.875
1236651	1236800	yjcZ	4	4	218.625	387.625	4	4	318.125	314.25	4	4	286.562	330.75
1236933	1237187	spoVIF	4	5	269	381.125	6	6	293.75	450.125	6	5	307.438	260.312
1237261	1239540	yjcD	42	45	5846.38	8570.75	41	41	7038.44	10752.5	42	40	7175.56	9902.69
1239621	1239923	BSUA_01286	19	18	4955.81	5072.44	18	18	5217.5	4804.94	18	18	4907.44	4633.19
1239984	1240406	yjcF	4	3	553.75	549.375	4	3	342.75	234.875	4	5	393.875	434.75
1240410	1240925	yjcG	10	12	727.625	918.625	9	12	754.125	794.188	11	10	811.688	749.75
1240962	1241684	yjcH	22	23	2843.75	3674.69	23	25	2606.69	2923.38	25	21	2700.44	2346.44
1242016	1243161	metI	9	10	67.25	129.125	5	6	5	40.375	4	6	34.125	42.375
1243154	1244326	metC	10	9	857.688	1111.62	10	12	755.625	918.25	9	10	691.375	781.5
1244359	1244904	yjcK	7	8	450.25	448	7	8	353.375	305	8	8	315.125	346.75
1244974	1246164	yjcL	29	28	2583.88	3419	29	33	2550.5	2992.31	29	32	2897.38	2895.69
1247021	1247179	BSUA_01295	3	4	183.125	221.375	4	4	219.375	432.75	4	4	268.875	327.5
1247250	1248479	yjcM	60	65	5564.31	7170.75	67	66	6291.31	7360.25	63	66	5819	6100.94
1248605	1248925	yjcN	8	10	220.375	357.5	9	8	139.625	220.75	9	8	130.375	237.625
1249078	1249209	yjzF	3	1	241.125	269.125	3	3	221.5	101.25	3	3	114	105.875
1249228	1249398	yjzG	3	3	239.25	306.125	3	3	409.375	491.875	3	3	533.875	415
1249435	1249896	yjcO	9	8	1199.19	1355.38	8	7	1159.75	962.312	8	8	823.688	1008.31
1250162	1250665	yjcP	17	18	2524.38	3066.25	20	19	2785.19	3315	19	16	3118.88	3007.75
1250677	1250961	yjcQ	11	11	728.375	962.188	10	10	864	1039.88	10	10	1078.5	972.125
1251122	1251649	yjcR	8	8	579.125	704.625	7	7	404.625	341.75	7	8	293.375	339
1251859	1252140	yjcS	5	5	427.5	521.25	5	5	386	382.375	5	5	308.5	354.5
1252377	1253132	yjdA	30	29	5014.94	6134.88	29	29	4684.62	4810.56	30	28	4636.81	4026.5
1253281	1253628	yjdB	13	16	1207.88	1336.62	16	15	1370.56	1226.25	15	16	1105.25	1474.38
1254179	1256125	manR	52	52	7357.62	8808.81	54	56	8351	10039.1	54	56	8137.31	8761.94
1256273	1258225	manP	42	42	2736.94	3614.62	43	42	2936	2929.38	44	43	2866.19	3238.44
1258240	1259187	manA	29	29	4222.81	5614	30	29	3732.75	3480.81	28	30	3477.69	3632.56
1259426	1259839	yjdF	7	8	690.75	725.125	8	8	906.812	1100.38	7	9	1123.75	1222.75
1259885	1260391	yjdG	14	15	1055.88	1187.88	16	16	889.5	960.125	14	17	937	828.875
1260610	1261005	yjdH	10	10	1111.12	1773	10	10	1144.56	1144.88	9	10	951.375	1213.88
1261234	1261713	yjdI	20	20	1547.94	1668.75	21	20	1785.38	1867.75	19	18	1948.44	2042
1261753	1261947	yjzH	4	4	578.875	627.625	4	4	470	645.75	4	4	558.625	510.625
1262113	1262442	yjdJ	14	14	1366.12	1649.12	14	12	1503.5	1758.25	13	14	1355.12	1652.5
1263062	1264024	ctaO	23	23	2770.12	3281.62	23	22	2700.75	2744.5	23	22	2351.62	2621.88
1264174	1264422	cotT	8	10	303.875	374.25	10	14	334.25	447.25	10	10	497.125	429.125
1264679	1266079	pdaC	35	36	2719.12	3523.56	34	34	3155.12	4466.25	36	33	3772.06	4136.25
1266119	1266592	yjfA	18	20	2404.5	2921.69	21	20	2541.44	2389.25	21	21	2507.62	2420.12
1266717	1266884	yjfB	3	3	204.625	150.875	3	3	153.75	77.125	4	3	140.125	79.75
1267011	1267910	yjfC	25	26	3731.5	5225.25	26	27	3784.06	4647.81	27	26	3874.31	3988.31
1267919	1268197	yjgA	8	8	1228.5	1754.44	8	8	1084.88	1258.38	8	8	1090.25	963.75
1268418	1268993	yjgB	12	12	1336.62	1933.12	14	15	1352	1589.5	14	14	1583.94	1555.94
1269139	1272096	yjgC	59	59	7167.88	9432.19	59	57	6570.12	7248.25	58	59	6439.88	6545.75
1272089	1272649	yjgD	4	4	776.125	1078.19	4	5	820.375	995.438	5	6	727.062	859.875
1272846	1273487	yjhA	26	28	2884	3544.31	28	28	2652.44	3146.94	28	29	2619.38	2891
1273575	1274192	yjhB	13	12	849.125	1105	12	12	701.25	779.375	13	13	690.375	644
1274223	1274501	yjiA	5	5	211.875	474.375	5	5	311.125	338	5	5	288.5	321
1274892	1276082	yjiB	14	13	882.312	939.5	13	14	809.25	959	13	12	824.25	801.875
1276105	1277283	yjiC	20	21	5096	6384.12	21	18	4904.81	4838.94	21	20	4098.75	4731.25
1277324	1277512	yjzI	1	1	29.75	54	1	1	13.125	27.25	1	1	29	23.625
1277686	1278498	yjjA	8	8	281.75	381.875	9	8	236.625	298.75	8	9	194	364
1278544	1279296	yjkA	19	15	2061.38	2241.94	17	17	1919	1854.38	19	16	1929.12	1658.5
1279296	1280048	yjkB	11	11	2223.25	2283.12	11	11	2050.12	2033.56	11	11	1709.62	1658.81
1280168	1281142	yjlA	28	28	2741.25	3221.38	26	26	3087.44	3691.25	26	26	3820.12	3158.56
1281274	1281771	yjlB	6	5	950.625	1375.12	6	6	925.75	841.625	5	5	753.875	594.125
1282160	1282582	yjlC	0	0	0	0	0	0	0	0	0	0	0	0
1282622	1283800	ndh	0	0	0	0	1	1	2.875	10.5	0	0	0	0
1284010	1285419	uxaC	37	36	5483.06	7191.31	38	38	5421.56	5746.44	36	37	4848.31	5104.94
1285487	1286866	exuM	40	38	10982.8	15875.9	41	41	10993.9	11663.9	40	39	9978.25	9791.19
1286971	1287984	yjmC	10	11	2054.88	3020.88	11	10	2307.62	3137.69	11	11	2636.75	2489.75
1287990	1289009	yjmD	12	12	2869.06	3571.31	12	14	2756.12	3447.12	15	13	2772.56	3067.25
1289034	1290113	uxuA	16	19	1377.56	1891.38	18	18	1445.25	1972.69	19	19	1529.56	1581.94
1290110	1290946	uxuB	4	4	729.875	1032.62	4	4	744.75	882.5	4	4	675.75	888.688
1290994	1292262	exuT	17	17	1853.12	2567	18	18	1819.75	1824.88	17	18	1584	1534.62
1292350	1293351	exuR	29	28	4106.19	5071	28	30	3452	3719.88	28	29	2883.06	3215.69
1293428	1294870	uxaB	30	29	4471	6181.19	28	29	4577.38	4963.88	28	28	4296.31	4253.25
1294867	1296360	uxaA	29	28	5223.12	6548.44	30	28	4983.69	5430.12	30	30	4608	5463
1296399	1297163	yjnA	20	22	2787.5	3550.88	21	20	2591.56	3350.94	22	21	3029.06	2843.81
1297388	1297852	yjoA	5	5	443.625	612.25	5	5	451.5	568.5	4	5	520.375	490.188
1298001	1299272	yjoB	38	40	6604.5	9000.06	40	38	7357.69	8714.69	40	41	6544.44	7666.69
1299423	1300553	rapA	35	35	4151.75	5719.81	37	38	3669.69	4491.88	36	37	4335.56	4574.69
1300543	1300677	phrA	1	1	93.875	213.25	1	1	161.5	212.25	1	1	144.75	173.375
1300708	1300965	yjpA	3	3	591.25	474.125	2	3	523.5	467.75	3	2	416.625	366.5
1301086	1302039	xlyB	13	14	1571.06	1772.12	15	13	1345.5	1768.12	13	15	1590.88	1672
1302079	1302456	yjqA	4	6	202	365.875	6	5	228.75	217.75	6	6	197.25	238.75
1302562	1303164	yjqB	12	11	713.75	1208.38	12	11	727.25	1136	12	11	853.875	785.5
1303241	1304077	yjqC	22	20	2486.31	3232.38	22	22	2503	3848.62	21	22	2637.25	3470.62
1304121	1304717	xkdA	6	7	677.125	1440.75	7	7	618.75	1389	8	7	801.438	1356.88
1304880	1305221	xre	0	0	0	0	0	0	0	0	0	0	0	0
1305399	1305578	yjzJ	3	3	490.5	889.75	3	3	389.25	589.062	3	3	407.25	851.312
1305565	1306401	xkdB	8	9	546.25	1159	8	11	577.875	1278.5	11	10	536.625	1479.62
1306466	1307101	xkdC	5	5	562.5	1263.44	5	5	410.75	740	5	5	286	749.188
1307101	1307268	ykzK	0	0	0	0	0	0	0	0	0	0	0	0
1307353	1307703	xkdD	4	4	226.125	658.875	4	4	251.25	450.875	4	4	173.875	467.5
1307700	1307906	xtrA	2	2	145.75	385	2	2	141.875	357.375	2	2	136.375	211.5
1308022	1308531	xpf	8	10	231.875	567.75	10	10	313.625	645.5	8	12	273	756.375
1308647	1309444	xtmA	14	14	1225.69	1416.56	15	16	1105.25	1681.25	15	15	1314.25	1471.62
1309441	1310742	xtmB	27	27	2551.12	4192.38	27	28	2456.62	3461.38	28	28	2684.62	2602
1310746	1312233	xkdE	34	34	3259.62	4604.44	34	36	3331.94	5230.56	36	36	3705.25	4399.19
1312253	1313080	xkdF	8	7	884.875	1163.81	8	7	948.125	1153.12	8	8	808.25	1006.12
1313106	1314041	xkdG	11	10	1122.38	1667.25	11	12	914.5	1200	11	12	962.5	883.438
1314063	1314446	ykzL	9	9	462.5	575.25	9	10	419.375	706.875	10	11	463.625	562.375
1314443	1314799	xkdH	11	12	1176.19	1249.25	12	12	1441.5	2931.5	12	12	2043.12	2046.12
1314796	1315281	xkdI	6	6	507.625	608.875	7	6	570.375	675	6	6	423.125	511.5
1315294	1315734	xkdJ	10	10	861.875	906.5	10	10	903.062	1134.25	10	9	1031.88	1131
1315738	1315956	ykzM	3	3	152.25	234.125	3	3	172.25	411.25	3	3	399.375	380.625
1315953	1317353	xkdK	24	23	5745.25	7633.62	24	25	5001.44	5132.62	25	25	4665.62	5091.19
1317355	1317798	xkdM	3	3	186.75	329.625	3	3	186.625	239.875	3	3	260.5	187.75
1317890	1318336	xkdN	16	19	1302.25	1677.5	17	17	1157.38	1346.25	19	17	1327.94	1081.75
1318366	1318515	xkzB	7	7	981.625	987.688	8	8	1074.25	1458.25	7	6	1164.62	1306.38
1318700	1322515	xkdO	90	96	13231.5	17949.9	92	92	13008	14540.5	94	93	13160.4	12743.4
1322508	1323167	xkdP	10	10	742.75	985.375	11	11	777.75	986.75	10	11	917.75	816.75
1323183	1324160	xkdQ	29	28	3220.25	4402.25	29	29	3198.94	3653.75	29	28	3543.06	3328.31
1324160	1324426	xkdR	2	2	208.625	194.875	2	3	201.625	264.625	2	2	188.125	137.625
1324483	1324908	xkdS	12	13	1121.81	1805.38	13	13	1102.25	1235.38	10	12	803.875	1225.25
1324901	1325947	xkdT	14	13	2819	2849.69	15	16	2821.25	3147.5	14	16	2947.88	2807.31
1325931	1326509	xkdU	5	6	861.125	1216.75	6	7	882.875	906.875	6	7	769	815
1326506	1326778	xkzA	6	6	667.875	943.625	6	6	717	765.75	6	6	721.125	691.812
1326781	1328844	xkdV	104	106	12441.8	15025.1	107	109	13105.1	14856.7	111	109	12882.9	13162.4
1328856	1329185	xkdW	7	7	1588	2318	7	7	1657.62	1461.62	7	7	1591.88	1617.19
1329182	1329346	xkdX	4	4	328.375	386.375	4	5	229	262.875	5	3	191.5	196.5
1329390	1330229	xepA	11	11	614.75	739	11	11	578.25	537.375	11	10	389.438	566.875
1330282	1330551	xhlA	5	5	220.875	226.5	5	5	157.375	144.75	5	5	214.062	264.875
1330564	1330827	xhlB	4	4	220.875	301.125	4	4	292.125	441.375	4	4	220.875	366.25
1330840	1331733	xlyA	20	24	3483.19	4117	23	24	3381.19	3517.56	24	24	3475.62	3471.31
1331993	1332163	spoIISB	0	0	0	0	1	1	1	16.875	0	1	0	12
1332163	1332909	spoIISA	35	33	5935.5	8145.62	37	31	6182	6455.94	34	34	5966.19	6094.19
1333019	1334020	pit	23	25	1895.88	2763.69	24	24	1204.12	1629.12	22	26	1312.38	1441.75
1334033	1334650	ykaA	12	11	474.875	674	10	11	384.5	474.438	9	10	288.125	365
1334926	1336242	steT	23	26	1985.75	2247	22	23	1953.12	2854.5	23	24	2100	2126.31
1336631	1337581	mhqA	18	18	1473.88	1850.38	19	18	1389.25	1647	17	18	1738.25	1811.38
1337682	1337828	BSUA_01403	7	8	712.438	942.25	8	8	656.375	903	8	8	726.125	786.125
1337836	1339986	ykcB	51	56	3919.62	5336.31	57	56	3744.81	4261.38	57	59	3833.56	3975.5
1339998	1340969	ykcC	18	20	2979.81	3434.94	20	19	2389	2724.75	18	18	2392.56	2369
1341153	1341329	BSUA_01406	7	8	474.625	660.75	8	7	574.25	566.625	6	8	651.875	741.5
1341487	1342839	htrA	37	35	4318.25	5479.38	37	34	4505.44	4709.69	34	37	4808.12	4620.94
1343005	1343823	proG	15	15	1113.25	1422.31	14	14	863.875	962.75	13	14	986.375	937.5
1343952	1344776	dppA	15	16	1858.62	2309.88	15	15	1687.5	2231.38	14	16	1567.31	1948.38
1344805	1345719	dppB	19	20	2345.25	2999.19	21	22	2303.62	3110.38	22	22	2238.06	2658.19
1345716	1346687	dppC	19	19	1639.25	2086.56	21	20	1583.5	2013.94	20	20	1338.75	1956.62
1346692	1347699	dppD	16	17	918.75	1076.25	18	19	981.5	1530.62	19	18	1583.69	1364.5
1347720	1349351	dppE	30	32	3072.12	4077.62	33	32	3517.62	4836.38	31	33	3699	4110.31
1349457	1350398	ykfA	12	15	1238	1519.38	14	14	1333.5	1947.31	15	13	1683.25	1449.56
1350395	1351495	ykfB	27	26	3228.88	3815.38	26	26	2856.75	2965.88	25	27	2286.5	2777.5
1351492	1352382	ykfC	15	15	1639.25	2320.19	16	18	1672.5	1761.25	16	15	1556.88	1512.44
1352395	1353384	ykfD	10	11	1343.62	1520.62	10	10	1208.88	1130.88	10	12	910.75	1027.5
1353427	1354476	ykgB	11	15	308.75	418.75	10	9	140.625	129.625	8	9	118.75	91.625
1354566	1355426	ykgA	20	20	1469.12	1660.5	23	22	1517.25	1778.06	21	22	1544.12	1640.94
1355544	1356104	ykhA	18	17	2466.31	2674.31	18	17	2216.31	1798.25	17	14	2035.69	1749.5
1356343	1357542	hmp	23	28	4475.56	5784.44	27	26	4582.38	4712.12	25	26	3942.69	3866.44
1357619	1357843	ykzH	1	1	302.812	252.625	1	1	298.25	287.875	1	1	190.375	155.875
1357988	1358719	ykjA	18	19	1532.25	1795.31	20	21	1515.25	1930.75	19	22	1645.5	1430.69
1358811	1359338	ykkA	14	15	4360.88	5373.81	14	15	3793.94	4069.44	14	14	3283.56	3539.31
1359328	1359846	ykkB	10	11	1395.69	1817.75	10	9	1525.12	1416.88	10	9	1297.38	1309.38
1360068	1360406	ykkC	4	5	218.375	453.625	5	5	359.625	475.5	6	6	347.375	414.75
1360406	1360723	ykkD	3	3	401.625	432.5	3	3	344.375	410.875	3	3	324.625	294.375
1360794	1361696	purU	11	14	1651	2350.88	13	13	1753.44	2224.62	13	13	1568.88	1926.75
1362047	1363144	proB	5	11	293.625	379.25	6	5	247.375	237.75	3	6	174.875	178.75
1363156	1364403	proA	6	11	199.25	314.625	7	4	66.125	79.625	5	6	58.375	98.125
1364529	1364954	ohrA	6	5	535.25	574.625	6	5	547.75	685.75	5	5	576	572.25
1364985	1365428	ohrR	16	16	2156.88	2574.56	15	16	2304.56	2734.12	16	17	2221.62	2466.12
1365571	1365981	ohrB	6	5	1083.12	1163.5	4	5	914.625	839.75	7	6	935.625	872.5
1366008	1366178	ykzN	3	3	157.375	210.125	3	3	188.25	303.875	3	3	144.625	231.625
1366228	1366698	guaD	7	7	499.5	709.375	7	8	432.5	505.875	7	7	370	467
1366871	1369159	metE	15	20	294.375	500.75	10	10	42.75	78.625	5	4	35.375	28
1369575	1370534	BSUA_01437	10	11	845.625	1014	11	11	874.125	1127.12	10	11	867.375	910.875
1370757	1371590	rsbRB	20	21	1784	1971.62	21	21	1740.38	1762.88	21	23	1893.88	1958.5
1371621	1372385	thiX	15	17	1517.31	1621.88	16	17	1284.38	1555.38	16	17	1218.88	1267
1372360	1374003	thiW	17	16	1649.19	1508.44	16	17	1231.31	1461.44	17	17	1494.38	1482.38
1373990	1374589	thiV	17	17	1167.38	1528.94	17	15	1334.75	1465.06	17	17	1348.62	1509.75
1374591	1375193	thiU	13	14	2104	2387.81	14	13	1716.38	1480.88	12	13	1206.38	1612.69
1375504	1376190	ykoG	19	19	1882.62	2328.44	18	18	1845	2396.44	18	18	1913.19	1967.19
1376194	1377558	ykoH	17	21	2393.5	2667	19	22	2122.88	2768.62	20	22	2217.94	2551.06
1377555	1378235	ykoI	18	17	2026.12	2433.88	18	19	2437.31	2528.75	17	18	2574.12	2274
1378327	1378839	ykoJ	14	14	1483.38	2106.75	14	12	1644.25	1502	14	13	1520.81	1436.38
1378922	1379059	ykzD	3	4	827.125	877.25	5	3	688.25	639.438	3	3	563	505
1379564	1380919	mgtE	6	7	515	650.875	7	7	541.5	518.125	7	6	544.75	608.75
1380962	1381294	tnrA	3	3	456.625	464	3	3	421.625	379.125	3	3	271.125	334.875
1381489	1381644	ykzB	3	3	80.125	127.875	4	5	126.875	269	4	4	125.5	180.25
1381732	1381914	ykoL	8	9	382.875	498.25	9	9	569.875	584	9	9	534.562	598
1382047	1382511	ykoM	8	9	1543.06	1975.81	9	8	1477.12	1571.38	10	11	1348.75	1276.25
1382526	1383647	ykoN	26	27	3073.56	3717.88	26	28	2956.75	3521.19	26	28	2740.44	3323
1383739	1384290	ykoP	12	14	1007.25	1250.75	13	14	1159.38	1168.62	14	14	1452.44	1311.19
1384318	1385130	ykoQ	24	25	3826.62	4396.56	24	24	3279	3382.5	23	23	2845	2854.62
1385323	1387017	ykoS	53	51	5515	6144.25	58	57	5218.38	6082.25	55	56	4964.25	5224.06
1387030	1388043	ykoT	23	23	2094.75	2647.75	21	24	2163.81	2184.56	22	24	1828.12	2402.94
1388069	1389904	ykoU	31	29	3965.19	4606.25	31	31	3986.88	5180.12	34	33	4774	4944.38
1389908	1390792	ykoV	20	19	2303	2332.69	19	19	2075.75	2039	19	20	1939	2015.62
1390880	1393282	ykoW	71	72	6828.44	7499.25	73	74	7170.62	8795.38	71	72	8048.12	7906.12
1393463	1394128	ykoX	22	24	3408.06	3718	24	24	4123.19	3840.81	24	23	3289.56	3553.69
1394205	1395179	ykoY	26	27	3844.88	4197.5	28	29	4039.75	3870.12	27	27	4137.12	3750.56
1395443	1396198	sigI	27	29	1899	2202.88	28	29	2277.5	2911.62	29	29	2488.69	3129.06
1396195	1397340	rsgI	24	26	3560.12	3555.25	26	25	3721.38	3908.25	28	29	3736.12	3876.62
1397351	1397545	sspD	5	4	203.25	270.25	4	4	183.375	281.25	4	4	172.75	224.875
1397676	1398377	ykrK	9	10	582.062	764.375	9	10	518.625	593.625	11	10	565.75	499.812
1398548	1399444	htpX	11	11	868	715.25	11	11	649.25	621.375	11	12	653.25	666.875
1399618	1400967	ktrD	23	22	1389.38	1259	24	24	1210.38	1258.88	24	21	1044.75	1084.25
1401112	1401267	ykzP	5	5	504.938	520	5	5	496.25	358.25	5	5	371.5	567.875
1401270	1401446	ykzE	3	3	162.75	150.375	3	3	98.375	190.25	3	3	114.625	136
1401489	1402511	ykrP	21	22	1458.12	1343.12	20	18	1276.12	1322	20	20	1338.25	1437.75
1402764	1404980	kinE	37	38	2794.19	3285.69	35	34	2593.38	2761.12	37	40	2286.88	2715.12
1404977	1405474	ogt	4	3	224.25	302.625	3	3	237.125	239.875	4	3	235.375	255.125
1405564	1405689	BSUA_01474	2	1	21.625	14.875	0	1	0	12.875	0	2	0	11.75
1405723	1406784	mtnA	13	12	1425.38	1466.31	12	13	1504.62	1492.38	13	12	1388.12	1163.75
1406792	1407985	mtnK	11	11	443.375	589.5	11	10	357.5	348.25	11	11	317	331
1408318	1409097	mtnU	11	13	417.25	625	11	11	392.75	467	11	12	213.25	270.25
1409192	1410388	mtnE	20	22	2477.25	2150.75	22	22	2577.5	2353.62	23	22	2612.75	2293.12
1410612	1411829	mtnW	25	25	1675.25	1727.5	26	25	1547.5	1478	25	26	1623.56	1783.25
1411826	1412533	mtnX	18	17	3516.06	3527.12	19	19	3465.12	3410.81	18	19	2901.62	3018.56
1412491	1413120	mtnB	10	10	1912.5	2137.62	10	10	1671.31	1706.56	10	10	1556	1780.69
1413135	1413671	mtnD	11	11	4972.88	5095.75	11	10	4651.62	4737.75	10	11	4352.5	4506.12
1413712	1414032	ykvA	5	4	236.875	263.125	5	4	161.625	156.75	4	4	190.75	139.25
1414235	1414492	spo0E	4	3	81	24.875	4	4	82.375	95.5	3	4	105.75	123.5
1414578	1415009	eag	7	8	364.75	271.875	9	7	282.375	347.375	9	6	420	239.625
1415037	1416539	kinD	29	28	1719.62	1649.44	29	27	1636.5	1614.56	27	27	1678	1459.38
1416750	1417187	mhqR	10	9	1093.88	945.625	11	9	1001.12	560.5	10	10	919.125	615.75
1417227	1418012	motB	12	13	1166.25	1252.12	14	15	1048.88	1204.88	15	13	947.438	1078.75
1417984	1418805	motA	16	15	2434.12	2632.19	17	17	2850.25	2937	18	16	2869.62	2939.88
1419179	1421278	clpE	25	24	1972.62	1580.56	27	23	1746.12	1538	28	26	1667.88	1430.12
1421643	1422686	ykvI	24	24	2609	2009.25	24	25	2576	2595.25	25	24	2852.25	3008
1422999	1423658	queC	10	10	720	789.25	11	11	754.125	591.875	10	11	635.75	601.375
1423660	1424100	queD	13	14	1053.69	923.375	14	11	851	578.125	13	12	911.562	658.625
1424093	1424824	queE	11	8	225.625	215	10	7	278.5	180.25	8	9	255	256.75
1424842	1425339	queF	17	17	1056.88	1003.62	17	16	1113.25	931.438	17	17	690.438	820.188
1425898	1426254	ykvN	15	14	1345.75	1209.44	15	14	1379.5	1761.62	14	16	1570.75	1329.62
1426423	1427169	ykvO	24	25	2065.06	1675.88	27	26	2532.44	2254.56	24	25	2523.38	2568.62
1427731	1428849	ykvP	42	43	5532.94	4902.62	45	43	5760.38	5525.12	46	43	5434.44	5635.94
1428865	1429092	ykzQ	10	8	941.125	822.75	10	9	1055.75	769.875	10	11	906.375	750.375
1429189	1429887	ykvQ	23	25	2807.62	2516.62	24	23	2640.31	2476	24	24	2505.81	2617.12
1429868	1430119	ykzR	6	5	1130.5	874.188	6	4	1175.62	922.875	4	4	965.438	1154.5
1430802	1431092	ykvR	10	10	1227.38	1016.12	12	9	1122.88	812.938	10	10	838.5	840.188
1431213	1431398	ykvS	4	5	396.375	421.875	5	4	341.375	218.5	5	5	322.125	243.25
1431561	1431758	ykzS	4	4	290	294.875	4	4	303.25	196.375	4	4	306.25	310.438
1432057	1432683	ykvT	20	20	2517.62	2533.38	19	21	2579.25	2591.12	18	22	2555.56	2361.75
1432801	1434138	ykvU	29	33	4923.56	4787.88	33	31	4606.56	4501.06	31	31	4074.81	4371.12
1434189	1434686	stoA	10	11	2059.81	2006.62	10	10	2522.94	2432.81	11	10	2609.56	2809.06
1434922	1436835	zosA	28	30	2001.38	1604.12	30	31	2083.38	2032.88	33	31	2402.75	2134.62
1436873	1437076	BSUA_01509	7	7	220.875	278.125	7	7	305.375	271	7	7	255.75	351.25
1437242	1438333	ykvY	14	14	1403.88	1076.5	14	14	1435.38	1382.5	13	11	1396.5	1189.38
1438383	1438508	BSUA_01511	1	1	142	122	1	1	79.75	119.25	1	1	70	133
1438615	1439580	ykvZ	8	7	497.5	483.125	9	10	386.5	282	10	10	330.75	304.875
1439664	1440509	glcT	25	24	2675.81	2277.25	24	24	1967.81	1236.75	25	26	1305.56	966.625
1440738	1442837	ptsG	28	31	2466.12	1947.38	34	26	1750.25	1082.5	28	24	1174.25	838.875
1442935	1443201	ptsH	3	4	19.375	78.625	4	2	29.625	24	4	5	23.875	16.25
1443201	1444913	ptsI	14	21	335.625	394.625	19	15	169.375	165.375	12	16	157.688	122.375
1445004	1445243	splA	6	5	386	296.75	4	7	300.25	325.25	6	4	334.625	310.375
1445321	1446349	splB	31	32	3162.88	3368.25	31	30	2798.75	2864.62	30	31	2602.56	2669
1446364	1447044	ykwB	14	13	1927.75	1849.06	13	12	2039.88	2077.25	13	14	2138.88	2248.69
1447179	1449146	mcpC	37	36	2264.38	2443.62	36	35	2042.38	2255.12	35	37	2078.69	2471.5
1449284	1450150	ykwC	12	12	1477.81	1492.19	13	11	1158.5	1118.75	12	11	1298.5	1254.5
1450189	1450962	ykwD	9	11	780.5	728.625	10	10	641.375	661.5	10	10	748.375	666.375
1451299	1453413	pbpH	38	40	4326.81	5157.88	37	42	4363.44	4478.25	37	40	3493.19	4398.5
1453577	1455397	kinA	28	27	3419	3292.94	29	29	3548.62	3538.56	27	27	3499.31	3365.94
1455408	1456589	patA	2	1	28.125	28.75	1	1	33.625	35.875	1	1	20.25	5.5
1456791	1456952	ykzT	4	4	401.625	446.875	5	5	709.875	1001.5	5	5	1020.25	1156.25
1457156	1458067	cheV	22	22	4293.25	4072.38	23	23	3807.88	4591.94	23	23	3744.94	4047.19
1458111	1458575	ykyB	13	14	590.875	517.25	12	11	511.25	550.25	11	12	365.25	496.125
1458701	1459993	ykuC	32	31	2205.25	1925.12	33	33	2149	2474	32	34	2115.62	2208.62
1460069	1460572	ldt	11	11	978.875	945.875	10	12	1027.56	998.5	11	12	890.438	1139.44
1460620	1461480	ykuE	21	21	1142.25	1210.25	21	20	1210.88	1474	21	20	1266.12	1352.38
1461623	1462387	fadH	10	10	705.375	873.375	11	10	631.75	644.125	11	10	643.75	515.875
1462688	1464418	fadG	79	81	7980.69	8317.75	86	83	8171.5	8467.31	82	86	7714.94	8252.19
1464484	1465002	ykzU	33	32	2380.25	2951.94	35	35	3196.5	3209.88	34	32	2702.31	3222.75
1465098	1465646	ykuH	31	33	4046.12	4313.5	34	32	4167.88	3733.62	35	35	4003.81	3679.81
1465799	1467022	ykuI	24	24	2577.5	2509.88	25	25	2240.88	2015.38	26	25	1935.56	2303.06
1467668	1467907	ykuJ	5	5	591.875	436.5	5	4	416.875	249.625	5	5	318.25	176.75
1468017	1468535	ykuK	14	14	1733.12	1280.12	14	14	1593.25	1272.5	14	13	1505.56	1229
1468675	1468866	ykzF	6	5	469.312	478.5	6	5	396.75	485.25	5	5	512.25	610
1469004	1469447	ykuL	9	9	1142.12	1212	9	9	1016.38	881.5	9	9	734.125	1030.5
1469596	1470477	ccpC	15	17	695.25	968	16	16	583.5	580.5	15	15	466.75	565.875
1470589	1471065	ykuN	13	14	2018.75	2295.44	13	14	1873.44	1855.06	13	15	1644.88	2004.62
1471055	1471948	ykuO	20	19	5231.19	6227.12	20	21	4681.88	4479.62	20	20	3740.25	4500.06
1471964	1472419	ykuP	3	4	203.625	298.25	3	4	181.75	302.5	4	5	193.875	248
1472524	1473234	dapH	0	0	0	0	0	0	0	0	0	0	0	0
1473304	1474428	dapL	1	0	12.875	0	1	1	7.625	10.5	1	2	16.5	11.125
1474490	1474735	ykuS	1	2	91.75	90.375	2	2	89.75	268.625	3	2	171.125	135.5
1474772	1475575	ykuT	19	20	1479.5	1445.12	20	20	1670.88	1933.12	21	19	1975.62	1707.25
1475812	1476354	ykuU	7	9	641.125	573.875	8	8	628.625	690.5	7	7	746	571.125
1476426	1476872	ykuV	8	8	1461.88	1605.38	9	8	1464.62	1284.44	8	8	1411.75	1301.62
1477338	1477913	rok	4	5	82.625	55.125	6	5	54.75	95.25	4	9	45.375	61.375
1477954	1478919	yknT	25	25	2972	3427.44	26	27	3698.81	3879.75	27	25	3931.75	3745.44
1479056	1479655	mobA	18	17	1948.5	1687.25	18	17	1952.25	2024.31	18	17	2305.44	2455
1479706	1480725	moeB	21	21	2372.75	2310.12	22	23	2120.12	2490.62	21	21	1848.69	2180.81
1480743	1482035	moeA	15	17	1793.12	1851.31	16	17	1797.12	2010.62	16	15	1741.19	1663.75
1481996	1482517	mobB	8	7	1026.25	936.125	9	9	1010.75	902	9	9	845.375	882.625
1482517	1482990	moaE	8	9	891.5	948.375	8	9	762.875	751.562	8	8	651.125	694.375
1482983	1483216	moaD	5	6	636.125	678.625	6	6	831	1058.62	7	6	1014.38	884.375
1483440	1485197	yknU	34	33	3187	2994.56	34	34	2742.88	2682.38	35	36	2836.25	2901.25
1485209	1487023	yknV	33	34	2366.81	2448.25	35	36	2194.38	2322.75	34	37	2217.69	2401.88
1487133	1487828	yknW	15	14	994.875	915.75	15	14	985.75	1154.62	14	14	906.125	798.125
1487833	1488966	yknX	27	28	4059.19	4619.19	29	29	4629.06	5355.94	30	29	5007.62	5295.88
1488967	1489659	yknY	5	6	692.5	599.875	6	5	728.125	742.5	6	5	618.875	655.25
1489656	1490849	yknZ	19	22	2538.62	2658.5	23	24	2519.12	2872.5	23	23	2423.94	2274.19
1491129	1491884	fruR	14	14	1361.75	1139.88	16	14	1011.5	830.875	16	15	912.438	967.125
1491881	1492792	fruK	12	10	699.75	906.875	11	10	751.625	695.375	11	11	715.25	810
1492807	1494714	fruA	32	32	2488.31	2478.38	33	32	2298.56	2139.31	30	33	1873.06	2115.5
1494859	1495440	sipT	17	18	2386.38	2323.5	18	17	1929.12	1641.12	19	17	1787.44	1933.25
1495474	1495743	ykoA	8	8	1472.38	1418	8	8	1718.25	2174.88	9	9	2451.12	2077.75
1495924	1497546	ykpA	32	31	3039.31	3058.19	31	30	2757.62	2643.5	31	32	2939.94	2754.12
1497603	1498514	panE	16	17	2696.5	2607.75	18	18	2004.06	1862.81	17	16	1617.25	1955.88
1498548	1499780	ampS	36	36	3223.94	2822.94	36	32	2887.5	2639.94	32	30	3006.56	2587.06
1499890	1500024	ykpC	3	4	229.5	171.25	4	4	211.625	275.375	4	4	270.125	354.375
1500125	1501144	mreBH	23	25	3230.38	3330.94	23	24	3248.38	3223.19	25	25	3450.94	3074.06
1501416	1501694	abh	3	4	137.5	81.75	4	4	49.25	64.125	4	4	102	117.625
1501884	1503170	kinC	34	32	3616	3399.06	34	35	3153.88	3547	35	36	3607.94	3196
1503186	1504019	ykqA	27	26	4894.5	4766.5	26	27	5765.88	6274.88	28	28	6029.19	6269.38
1504082	1504747	ktrC	14	15	1079	1102	14	14	877.125	960.375	15	13	793.625	735.625
1504902	1506635	adeC	34	35	5508.5	6111.75	34	35	5138.88	4840.69	33	36	4157.38	4935.94
1506669	1508336	rnjA	0	1	0	6.25	1	0	4.125	0	0	0	0	0
1508342	1508551	ykzG	5	5	159.625	202.875	5	6	184.625	117.5	6	5	162.875	236
1508889	1509710	ykrA	14	16	3170.69	2652.12	15	14	2726.81	2186.06	16	16	2270.88	2260.75
1509746	1510300	defB	6	8	170.625	230.5	7	7	109.375	191	8	9	77.375	241.125
1510410	1510568	ykzV	6	5	143.5	128.625	5	7	113.875	148.25	6	6	117.438	152.375
1510782	1511453	ykyA	30	30	2339	2927.75	29	28	2404.62	3164	27	30	2939.88	2997.62
1511877	1512992	pdhA	2	0	9.625	0	1	1	4.125	5.25	3	2	27.5	9.625
1512996	1513973	pdhB	0	0	0	0	0	0	0	0	0	1	0	3.25
1514088	1515416	pdhC	1	0	11.625	0	3	0	11.5	0	1	2	6.25	6.5
1515421	1516833	pdhD	1	1	4.125	6.25	0	0	0	0	0	0	0	0
1516878	1517252	slp	8	9	1055	1252.88	9	12	934.125	977.125	10	10	888.125	888.375
1517671	1517790	BSUA_01591	3	3	871.25	980.875	3	3	942.375	911.062	3	3	965.312	923.188
1517830	1519302	speA	29	26	1246.38	973.125	29	19	739	595.125	30	27	737.188	398.625
1519487	1519753	yktA	4	4	320	402.625	4	4	376.625	343.25	3	4	229	232.25
1519786	1520424	yktB	8	8	325.375	235.75	10	9	302.5	290.25	9	10	279.25	273.375
1520607	1520852	ykzI	2	2	100.75	91.625	2	2	78.375	53.5	2	2	70.875	99
1520992	1521789	suhB	17	15	1291.62	1497.12	16	15	1428.38	1845.25	14	16	1505.56	1571
1521776	1522243	ykzC	6	6	574.5	554.875	6	6	587.5	473.375	7	7	375	414.25
1522321	1523235	yktD	17	18	1315.25	1425.62	18	16	1233.12	1197.12	16	17	1245.44	1347.12
1523587	1525152	nprE	25	24	2955.88	2899	26	25	2701	2488.25	25	24	2638.81	2559.25
1525446	1527377	ylaA	62	65	7866.38	8091.81	67	64	7621.31	6903.5	66	65	7441.31	7476.25
1527367	1527636	ylaB	11	12	2019.38	1740	13	12	2319.69	2427.25	10	12	2421	2696.62
1527636	1528157	ylaC	13	13	1329.38	1284.25	13	11	1198.75	904.25	13	10	1093.62	922
1528154	1528447	ylaD	7	8	473.875	395.375	7	5	356.375	260.625	7	8	399.5	378
1528487	1529098	ylaE	13	15	1385.5	1320.25	13	13	1289.75	1527.81	12	15	1303.62	1504.62
1529371	1529559	ylaF	4	4	1805.06	2102.62	5	5	2132.12	2827.75	5	5	1916.12	2484.62
1529672	1531510	bipA	36	37	3486.88	2825	39	39	3010.12	2701.88	38	38	2763.62	2773.62
1531567	1531884	ylaH	4	4	152.875	123.75	4	4	131.5	173.5	4	4	175.75	238.75
1531940	1532146	ylaI	5	6	4515	3766.06	6	6	4399.56	3533	5	6	3645	3704.62
1532232	1532861	ylaJ	9	8	1105.88	1052.06	9	9	1210	1550.5	9	9	1447.38	1264.25
1533016	1534344	ylaK	30	34	3922.75	3899.88	31	28	3941.81	4177.94	30	30	4087.88	4175.38
1534348	1534833	ylaL	8	8	392.875	544	8	8	460.125	344.5	9	8	444.25	406.625
1534936	1535865	glsB	20	19	1652.94	1632.25	21	21	1631.62	2150.62	18	21	1762.62	1770.38
1535963	1536244	ylaN	0	1	0	9.125	0	0	0	0	0	0	0	0
1536450	1537661	ftsW	0	0	0	0	0	0	0	0	0	0	0	0
1537736	1541182	pycA	63	61	4084.06	4356.5	61	63	3464.5	3384.25	59	59	2842.56	2992.44
1541585	1542505	ctaA	3	3	90.5	36.5	2	1	22	9.125	1	1	25.375	33.125
1542860	1543777	ctaB	12	11	455.5	459.25	14	7	182.375	223	11	12	209.125	212.375
1544017	1545087	ctaC	24	21	1515.62	1697.12	25	25	1532.62	1620.69	24	25	1664.12	1759.12
1545120	1546988	ctaD	27	27	3667.88	3047.88	30	29	3549.5	2773.44	30	30	3514.25	3419.44
1546988	1547611	ctaE	11	11	1000.38	1175.06	9	11	856.5	636.5	12	10	678	625.875
1547614	1547946	ctaF	7	6	523.125	453.875	7	6	495.25	496.125	6	6	615.562	537.125
1547973	1548866	ctaG	17	18	1923	2076.31	16	19	2213.62	2165.06	18	19	2087	2119.62
1548898	1549260	ylbA	9	8	545.125	391.75	9	9	477.375	495.125	9	8	492.5	403.75
1549400	1549846	ylbB	9	8	1038.5	1022.12	9	9	1304.69	1259.88	8	10	1281.25	1288.31
1549885	1550970	ylbC	32	31	2451	2930	30	32	2175.25	2448	33	31	2086	2838.12
1551202	1551600	ylbD	5	4	195.125	230	4	4	201	180.75	6	6	125.625	181.125
1551616	1551855	ylbE	2	2	21.25	23	1	2	10.5	14.875	2	1	14.75	13.625
1551971	1552420	ylbF	2	2	18.875	12.875	3	0	25.625	0	2	2	12.875	10.125
1552496	1552747	ylbG	8	7	398.375	286.625	8	7	351.375	220.375	8	6	325.25	213.375
1553070	1553624	ylbH	8	6	446.625	323	9	8	486.875	401	7	9	405.875	398.312
1553629	1554114	coaD	0	0	0	0	0	0	0	0	0	0	0	0
1554125	1555351	ylbJ	18	15	1694.12	1429.5	18	16	1402.5	1225.88	20	18	1147	1312.5
1555532	1556314	ylbK	13	13	1581.62	1657.75	13	12	1530.12	1328.62	12	13	1406.75	1241.5
1556316	1557341	ylbL	25	23	2702.31	2340.25	24	22	2449.56	2651.75	23	25	2652.75	2566.12
1557358	1558605	ylbM	15	17	297.5	517.25	13	12	170.875	230.5	15	17	209.625	257.75
1558602	1558787	ylzH	8	8	725	890	9	10	547.625	537.875	10	9	481.125	531.5
1558815	1559333	ylbN	8	8	615.75	775.25	8	8	481.875	403.5	8	8	508.625	512.562
1559355	1559534	rpmF	7	6	536.125	555	7	4	458.312	179.25	7	6	356.625	269.375
1559680	1560261	gerR	9	9	722.938	768.875	10	10	692.25	496	8	9	546	577.75
1560318	1560800	ylbP	8	7	390.125	303.5	9	9	438.875	266	8	9	402.875	264
1560960	1561856	ylbQ	3	3	57.375	30.75	4	3	21.75	45	5	5	72.5	28.25
1561927	1563546	bshC	33	32	2557.62	2332.12	36	34	2114.12	2050.62	35	35	1921.06	1574.12
1563657	1564103	mraZ	8	8	685	571.688	8	8	465.125	236.125	9	8	314.375	386.875
1564173	1565108	mraW	11	9	691.5	615.125	12	10	496.25	296	10	11	464.875	341
1565148	1565501	ftsL	0	0	0	0	0	0	0	0	0	0	0	0
1565507	1567648	pbpB	2	3	124.625	96.5	3	1	145.625	47.625	1	2	90.25	100.75
1567765	1569705	spoVD	35	34	3517.75	3168.56	36	33	3482.5	3711.31	33	36	3334.25	4023.19
1569881	1571365	murE	1	1	5.5	6.25	1	1	7.625	32.375	1	0	14.5	0
1571477	1572451	mraY	0	0	0	0	0	0	0	0	1	0	3.875	0
1572452	1573807	murD	1	2	22.5	23.875	1	3	29.5	20.5	2	1	15.875	4.375
1573943	1574968	spoVE	8	9	186.75	153.875	10	8	183.125	160.125	11	11	120.75	86.875
1575091	1576182	murG	2	2	35.5	43.5	2	3	39.75	39.625	2	3	28.25	30.75
1576214	1577125	murB	1	1	21.375	16.625	2	1	8.375	11.625	1	1	21.25	3.25
1577255	1578046	divIB	5	6	191.25	128.625	6	4	98.375	58.125	6	6	105.188	138.875
1578043	1578738	ylxW	13	15	1659.62	1410.75	14	13	1704.62	1731.5	14	13	1648	1632.12
1578875	1579468	ylxX	17	17	1158.94	1137.75	17	17	1098	1046.75	19	17	1045.88	1151.38
1579486	1579851	sbp	15	15	1769.12	1505.62	18	16	1575.5	1769	15	17	1376.81	1904.38
1580025	1581347	ftsA	1	0	13.875	0	0	0	0	0	0	0	0	0
1581383	1582531	ftsZ	0	0	0	0	0	0	0	0	0	0	0	0
1582834	1587135	bpr	107	115	13708.3	13143.3	112	111	13317.2	13367.9	108	112	12317	12513.1
1587303	1588259	spoIIGA	12	12	451	352.125	12	10	390.375	351.875	11	14	363	408
1588322	1589041	sigE	26	27	3075.94	2752.06	30	28	3706.62	4153.06	30	29	3873	3794.75
1589181	1589963	sigG	19	18	2039.12	1666.88	17	17	1767.5	1761.56	18	19	1928.75	1639.62
1590111	1590905	ylmA	17	18	2728.44	2593.88	19	17	2092.62	2051.75	18	19	1836.31	1986.5
1591107	1592387	thiQ	26	27	2341.62	1980.88	27	26	2129.25	2152.5	28	25	2084.12	1873.5
1592470	1592715	ylmC	5	5	630.75	529.125	5	3	609.875	544.562	5	5	458.875	449.25
1592878	1593714	ylmD	13	14	1073.38	1161.38	14	13	893.625	753.125	14	13	863.562	934.25
1593721	1594413	ylmE	18	18	1213.62	1068.25	18	19	1121.12	1204	21	20	1352.38	1297.81
1594410	1594865	sepF	6	8	1037.56	866	7	8	891.875	738.375	5	5	700.562	695.938
1594872	1595144	ylmG	11	10	1929.88	1675.75	10	11	1744.88	1813.5	11	12	1856.25	1681.5
1595205	1595978	ylmH	13	13	1426.06	1375.38	13	13	1046.38	1078.88	14	13	1084.69	1044.25
1596072	1596566	divIVA	4	4	125.625	191	5	5	93.75	114.625	3	3	152.375	44.875
1596908	1599673	ileS	2	3	43	19.5	2	1	25.625	16.5	1	1	23.25	7.875
1599818	1600192	ylyA	8	8	1154.12	1001	8	8	1182.5	983.625	8	8	1095	1112.38
1600295	1600759	lspA	17	19	891.25	892.75	20	16	738.125	646.125	18	20	579.562	734.5
1600761	1601672	rluD	12	13	369.875	533.75	13	12	430.125	448	14	14	447.875	583.5
1601855	1602400	pyrR	2	4	12.25	48.5	2	3	9.625	10.375	1	2	9	16.25
1602544	1603881	pyrP	12	13	991.875	905.25	13	14	731.188	838.875	13	15	503.75	822.625
1604027	1604941	pyrB	5	7	168.625	319.875	4	7	50.25	96.875	3	3	27.75	34.25
1604925	1606211	pyrC	7	10	154.5	238.875	7	6	55.25	90.5	4	7	34.5	54.5
1606208	1607302	pyrAA	16	16	831.25	972.312	11	11	789.25	607.125	11	13	477.5	583.375
1607287	1610502	pyrAB	51	54	2477.69	2611.62	47	47	2085.38	2040.38	41	40	1768.75	1491.88
1610499	1611269	pyrK	6	10	195.875	354.125	4	7	69.625	124.625	5	7	49.375	67.375
1611269	1612204	pyrD	4	5	49.625	51.25	2	2	6.5	10.125	1	1	14.5	5.5
1612173	1612892	pyrF	2	6	23.25	75.375	1	2	2.875	17.75	1	2	3.875	3.25
1612889	1613521	pyrE	3	5	73.125	84.375	3	4	18.875	75	1	3	13.625	12.25
1613559	1613720	BSUA_01687	3	3	334	224.625	4	4	303.625	191	4	4	222.375	215.5
1613933	1614634	cysH	7	11	626.812	616.125	10	10	582.25	592.875	11	8	465.75	495.375
1614646	1615710	cysP	20	20	1329.75	1057.38	21	22	1240.38	926.5	21	21	1091	933.75
1615759	1616907	sat	20	18	2131.5	1803.25	20	18	1983	1970.75	19	19	2012.75	1840.19
1616920	1617513	cysC	6	5	290.875	212.875	6	7	268.375	279.375	6	5	367.125	303.5
1617612	1618385	sumT	23	22	2167.5	1981	22	21	2065.88	1264.62	20	20	1713.5	1225.62
1618388	1619173	sirB	8	11	173.5	260.125	9	9	117.125	151	8	7	112	66
1619154	1619642	sirC	9	8	887.25	758.375	9	8	642.75	437.625	9	9	426.5	314.875
1619682	1621394	yloA	34	34	2646.5	2488.75	32	34	2656.81	2595.38	33	32	2679.44	2309.12
1621516	1624188	yloB	41	41	4070.19	4151.62	44	43	3880	3359.94	39	42	3505.56	3248
1624271	1625146	yloC	19	19	1490.81	1339.38	19	20	1431.62	1719.12	18	19	1702.62	1519.75
1625223	1625492	remA	3	2	64.5	49.125	2	1	18.625	9.75	3	2	20	14.25
1625500	1626114	gmk	0	0	0	0	0	0	0	0	0	0	0	0
1626118	1626321	rpoZ	5	5	448.25	362.75	6	4	469.25	428.375	6	6	436.375	352.75
1626402	1627622	coaBC	1	1	17.625	7.125	0	1	0	2.25	1	1	3.875	1
1627619	1630036	priA	0	0	0	0	0	0	0	0	0	0	0	0
1630063	1630545	defA	8	8	538	590	8	7	389	410.25	7	7	389.875	430.125
1630550	1631503	fmt	0	0	0	0	0	0	0	0	0	0	0	0
1631490	1632833	rsmB	18	16	1351.94	1551.75	19	17	1180	1460.5	19	16	986.75	977.125
1632837	1633928	yloN	13	12	730.938	625.5	14	15	637.25	670.375	14	13	769.25	564.875
1633935	1634699	prpC	10	9	526.375	409.75	10	9	443.625	303	10	9	343.875	396
1634693	1636639	prkC	23	22	1380	1483.5	22	22	1429.25	1472.5	23	23	1308	1221.5
1636654	1637550	cpgA	0	0	0	0	0	0	0	0	0	1	0	1
1637555	1638208	rpe	0	0	0	0	0	0	0	0	0	0	0	0
1638281	1638925	thiN	15	16	1875.06	1906.88	16	16	2221.5	1853.94	16	14	1891.38	1741.38
1638997	1639077	spoVM	1	1	4.125	12.875	1	2	12.375	14.25	1	2	2.25	15.125
1639150	1639338	rpmB	4	3	684.125	764.125	3	3	813.688	871.625	4	4	1045.62	966.375
1639615	1639977	yloU	16	16	3804.88	3900.75	16	16	3290.56	2765.25	17	16	2905.06	2423
1639993	1641654	yloV	21	23	1852.25	1800.5	22	22	1651.56	1300.5	21	21	1370.75	1358.5
1641793	1642455	sdaAB	11	13	477.75	431.5	12	10	407.625	403.25	11	13	395.25	286.375
1642481	1643383	sdaAA	15	16	838.938	841.438	18	18	677	595.875	15	17	597.375	587.25
1643361	1645409	recG	18	18	517.5	631.875	18	16	286.75	363.375	17	18	309.312	323.75
1645518	1646084	fapR	2	2	98.75	52.5	2	3	28.625	33.125	2	2	34.875	41.375
1646098	1647099	plsX	0	0	0	0	0	0	0	0	0	0	0	0
1647118	1648071	fabD	0	0	0	0	0	0	0	0	0	0	0	0
1648064	1648804	fabG	0	0	0	0	0	0	0	0	0	0	0	0
1648888	1649121	acpA	0	0	0	0	0	0	0	0	0	0	0	0
1649261	1650010	rnc	0	1	0	8.125	1	0	2.875	0	1	0	2.25	0
1650111	1653671	smc	0	0	0	0	1	0	2.875	0	1	0	5.25	0
1653691	1654680	ftsY	0	0	0	0	0	0	0	0	0	0	0	0
1654717	1655202	ylqB	15	17	2257	2305.5	17	16	2166.88	1970.56	17	17	2095.5	2038.38
1655379	1655711	ylxM	11	12	526.625	673.125	12	11	725.625	856.75	11	12	722.375	943.75
1655725	1657065	ffh	0	0	0	0	0	0	0	0	0	1	0	8.5
1657171	1657443	rpsP	0	0	0	0	1	0	1	0	0	0	0	0
1657443	1657688	ylqC	2	2	189	161.875	2	2	148	191.875	2	2	122	141
1657810	1658196	ylqD	5	6	339.375	286.375	6	6	214.25	189.125	6	6	232.5	176.125
1658201	1658725	rimM	0	0	0	0	0	0	0	0	0	0	0	0
1658722	1659453	trmD	0	0	0	0	0	0	0	0	0	0	0	0
1659593	1659940	rplS	0	0	0	0	0	0	0	0	0	0	0	0
1660083	1660931	rbgA	0	0	0	0	0	0	0	0	0	1	0	1
1661002	1661769	rnhB	13	11	1668.69	1581.62	12	15	1569.31	1694.75	13	14	1778.12	1357.44
1661801	1663531	ylqG	18	19	1636.5	1592.38	20	19	1331.38	1243.19	20	20	1274.06	1389.38
1663528	1663809	ylqH	5	7	720.5	800.875	7	7	720.875	716.625	6	6	612.062	649.5
1663982	1665139	sucC	11	13	212.875	242.875	10	8	171.375	134.375	11	7	107.625	114.375
1665168	1666070	sucD	8	5	217.375	142.25	8	8	160.25	188.875	7	5	82.25	84.75
1666131	1667024	dprA	12	11	802.375	652.625	12	10	589.375	631.438	12	11	646.25	476.875
1667212	1669287	topA	2	1	74.125	134.875	1	1	44.625	78.625	2	2	132	125.125
1669363	1670670	trmFO	19	19	1371.38	1347.38	19	17	1274.5	1152	20	19	1290.81	1186.5
1670738	1671652	codV	6	5	95	57.5	4	5	31.5	56.625	5	5	46.375	45.75
1671665	1672210	clpQ	2	5	52.375	63.5	2	5	18.75	47.875	2	3	34.875	27.125
1672227	1673630	clpY	13	19	338.375	426.875	17	17	277.875	378.375	10	13	152.375	216.75
1673670	1674449	codY	14	18	331.75	472.625	16	17	327	405.875	11	16	198.75	288.75
1674829	1675218	flgB	13	13	1318.88	1719.5	14	13	1319	2066.44	13	14	1339.69	1835.19
1675218	1675670	flgC	9	8	979	1330.75	10	8	1062.25	1144.12	9	7	912.438	1034.12
1675681	1676001	fliE	6	6	573.125	859.125	6	6	650.5	895.188	5	5	718.75	917
1676047	1677657	fliF	36	40	4516.81	5435.62	39	35	4781.5	6454.12	35	37	4624.19	5971.94
1677670	1678686	fliG	21	18	2979.5	3643.44	20	20	3165.75	3414.62	21	20	2907.5	3594.62
1678670	1679431	fliH	16	17	2976	3394.69	17	17	3407.25	4322.5	18	16	2991	3856.12
1679428	1680744	fliI	19	20	2568.19	2602.88	20	20	2876.06	3112.06	19	21	2345.94	3297.44
1680747	1681190	fliJ	4	4	303.625	445.625	4	4	477.75	605	4	4	331.5	517
1681202	1681816	ylxF	14	12	1159.12	1029.75	14	14	1284.38	1337.75	12	14	1087.38	1212.12
1681829	1683292	fliK	22	23	2641.5	3064.75	24	23	3036.25	3725.06	23	23	2814.38	3715.06
1683289	1683711	flgD	7	7	934	1018.62	7	7	832.375	975.25	7	7	819.25	866
1683733	1684527	flgE	15	16	1385.88	1735.38	16	15	1428	1711.06	16	17	1431.5	1882.5
1684567	1684782	ylzI	8	7	890.438	944.75	6	7	831.75	995.25	9	7	690	921.375
1684779	1685201	fliL	13	14	1065.5	1627.12	15	14	1349.69	1465.5	14	15	1324.31	1915.94
1685235	1686233	fliM	21	22	2126.12	2753	22	23	2142.88	2626	21	23	1948.12	2292.88
1686223	1687359	fliY	26	26	3116.56	3362.25	26	25	3352.62	3777.94	26	26	2951.5	3485.94
1687385	1687747	cheY	12	14	1262.25	1772.62	15	14	1383	1475.25	13	13	1159	1293.75
1687762	1688421	fliZ	9	8	1320.75	1568.5	9	10	1700.06	1960.38	9	9	1305.94	1722.06
1688414	1689079	fliP	17	14	976.75	1293.5	19	19	1321.25	1435	18	19	1331.25	1658.5
1689094	1689363	fliQ	4	4	174.875	256.875	5	4	172.75	447.375	5	5	218.25	209.25
1689371	1690150	fliR	26	25	5301.06	6326.19	29	27	5074.5	5833.19	27	29	4556.94	5983.5
1690150	1691232	flhB	32	31	3538.38	4345.12	33	32	4131.31	4136.06	32	35	3912.81	4466.62
1691265	1693298	flhA	50	50	5229.06	6494.94	54	54	5673.75	7734.62	53	52	5319.94	7372.56
1693298	1694398	flhF	33	30	3654.69	4040.62	32	30	4064.44	4674.56	32	29	3871.25	4989.5
1694395	1695285	ylxH	19	16	1594	998.125	20	18	1514.12	1710.75	18	18	1560.62	1634
1695287	1696360	cheB	24	25	2239.94	1805.88	25	23	2149.12	2383.75	28	24	1900	2227.69
1696366	1698384	cheA	37	34	2540.5	2877.75	32	33	2639.25	2105.38	36	33	2354.69	1982.25
1698406	1698876	cheW	12	13	1111.25	1085.81	14	11	1362.38	1933.06	13	13	1720.5	1923.25
1698895	1699524	cheC	13	13	1071.69	1001.25	14	14	1173.5	1165.75	14	15	1084.56	1026.25
1699521	1700021	cheD	9	8	334.125	445.75	8	8	640.5	383.75	8	8	684.125	532.375
1700044	1700808	sigD	13	13	2525.75	3051.31	13	13	2722.69	3574.38	13	13	2310.94	3506.75
1700837	1701340	ylxL	10	10	764.875	927	11	11	1010.12	1201.56	11	11	935.875	1389.06
1701484	1702224	rpsB	0	0	0	0	0	0	0	0	0	0	0	0
1702326	1703207	tsf	0	0	0	0	0	0	0	0	0	0	0	0
1703353	1704075	pyrH	0	1	0	11	1	0	2.875	0	0	0	0	0
1704077	1704634	frr	0	0	0	0	0	0	0	0	0	0	0	0
1704765	1705547	uppS	0	0	0	0	0	0	0	0	0	0	0	0
1705560	1706360	cdsA	2	2	17.5	16.25	1	2	16	21.125	1	1	9	11.5
1706422	1707573	dxr	1	1	13.875	48.5	1	1	11.5	9.75	1	1	3.875	14.5
1707586	1708848	rseP	12	8	275.375	88.625	12	6	157.5	83.625	11	8	166.562	52
1708881	1710575	proS	0	0	0	0	0	0	0	0	0	0	0	0
1710633	1714997	polC	1	3	97	108.75	1	1	34.75	5.75	1	1	12.75	34.75
1715327	1715797	ylxS	1	1	12.875	15.75	0	2	0	26.625	2	3	8.5	20.875
1715832	1716947	nusA	0	0	0	0	0	0	0	0	0	0	0	0
1716961	1717236	ylxR	1	1	9.75	23.125	1	0	4.125	0	1	0	15.625	0
1717238	1717540	rplGA	0	0	0	0	0	2	0	5.125	1	1	3.875	5.5
1717560	1719710	infB	1	1	19.625	20.25	2	2	26.625	31.875	2	2	29.5	45.5
1719707	1719985	ylxP	1	2	325.125	139.125	1	1	144.75	162.5	1	1	76.25	104.625
1720002	1720355	rbfA	3	1	45.25	21.25	3	3	57.125	54.625	1	2	73.75	15.875
1720437	1721366	truB	17	18	1004.12	841.875	19	20	882.75	804	19	18	974.375	749
1721385	1722335	ribC	1	1	30.75	28.75	1	0	22.75	0	1	1	25.375	15.75
1722492	1722761	rpsO	0	0	0	0	0	0	0	0	0	0	0	0
1722934	1725051	pnpA	5	9	66.125	134.25	3	6	20.125	76.5	0	4	0	39
1725168	1726127	ylxY	23	19	1627.81	1375	25	19	1398.25	1533.75	22	25	1305.38	1496.69
1726167	1727396	mlpA	32	33	2857.81	3210.12	31	30	3503.31	3622.81	35	31	2845.25	3406.12
1727474	1727731	ymxH	9	10	1824.12	1527.12	10	9	1835.06	1484.38	9	8	1502.5	1538.62
1727917	1728810	spoVFA	12	12	847	835.875	12	12	998.875	1047.38	13	10	882.875	1006.25
1728813	1729415	spoVFB	7	6	425.875	270.375	6	7	316.125	307.875	6	6	341.75	309.375
1729541	1730581	asd	0	0	0	0	0	0	0	0	0	1	0	6.375
1730673	1731887	dapG	0	0	0	0	0	0	0	0	0	0	0	0
1731918	1732790	dapA	0	0	0	0	0	0	0	0	0	0	0	0
1732968	1734635	rnjB	26	26	1430.12	1936.12	25	28	1200.75	1376.75	23	26	948.125	1433.88
1734751	1735488	tepA	11	12	1408.88	1374.31	13	13	1436.5	1353.12	13	12	1341.5	1502.38
1735485	1735697	ylzJ	4	4	307.375	341	4	4	284	390.875	4	4	275.625	342.625
1735828	1738191	spoIIIE	34	30	1401.5	1390	38	34	1298.75	1310.5	38	40	1371.62	1084.62
1738335	1739060	ymfC	19	18	973	940.75	18	17	924.125	945.875	18	18	976.188	756.25
1739199	1740407	ymfD	30	29	1856.5	1600.75	31	30	1643.75	1979.12	28	33	1837.94	1920.44
1740587	1741867	ymfF	21	23	2656.5	2616.44	23	23	2308.75	2170.38	21	24	2168.12	2074.12
1741864	1743150	ymfH	25	26	2105.62	2068.25	28	29	1978.06	1757.25	30	30	1836.38	1871.62
1743205	1743933	ymfI	16	15	1467.38	1339.62	16	15	1311.5	871	17	16	1262.25	1056.75
1744014	1744271	ymfJ	3	3	270.25	133.625	3	3	144.75	178.375	3	3	196.812	177.5
1744401	1744916	BSUA_01820	6	6	186.25	174.125	8	9	179.75	231.25	7	8	187.562	209.625
1744864	1745190	BSUA_01821	7	9	390.125	393.375	7	7	310.125	240.875	8	7	255.312	266.875
1745209	1746123	rodZ	10	10	898.5	1019	9	9	402.25	632.25	10	9	526.125	536.25
1746173	1746754	pgsA	0	0	0	0	0	0	0	0	0	0	0	0
1746772	1748022	cinA	13	13	1121.5	953.625	12	12	1076	955.875	12	13	854.75	894.375
1748195	1749241	recA	7	4	79.625	112.75	3	4	31.25	29.875	2	4	18.875	18
1749409	1750584	pbpX	31	36	2331.25	2644	34	33	2897.75	3484.75	34	35	2600.88	3473.19
1750860	1752422	rny	0	0	0	0	1	1	8.5	7.875	1	0	6.875	0
1752491	1753285	ymdB	10	6	143.625	86.5	12	4	86.375	42.625	8	6	75.875	52.25
1753485	1753745	spoVS	2	3	97.375	54.125	5	2	67.25	61.75	3	5	56.75	88.875
1754011	1755054	tdh	14	15	1114	1057.75	15	13	1152.94	1056.12	15	15	952	962.25
1755067	1756245	kbl	21	21	1947.19	1879.25	24	22	1995.62	1749.62	22	22	1648.25	1743.12
1756393	1757922	ymcB	29	30	2767.38	2552.62	31	30	2172.5	1590.12	31	31	1911.12	1739.12
1757924	1758355	ymcA	2	3	73.75	62.5	2	3	24.625	44	1	1	11.625	13.625
1758617	1759162	cotE	16	15	1348.88	1174.62	17	17	1486.06	1043	17	20	995.25	1126.25
1759295	1761871	mutS	40	44	3986.88	3751.38	45	44	4168.88	4501.69	45	42	4694.12	4286.69
1761881	1763770	mutL	38	35	4503.44	4222.94	38	38	4985.88	4712.31	38	40	4777	4688.69
1764168	1764623	ymzD	15	17	1025.88	803.25	19	16	1044.62	943.625	17	19	1071.31	990
1764778	1765335	ymcC	15	15	1235.88	1219.75	15	14	1476.88	1243.12	15	16	1265.5	1214.25
1765456	1766073	pksA	8	9	626.25	723.875	8	8	751.75	343.125	10	9	667.688	501.375
1766263	1766940	pksB	27	25	2122.38	1820.44	27	26	2071.62	1848	28	28	1960.12	1947.88
1767313	1768179	pksC	22	20	3029.44	2806.5	20	19	2924.44	2267.44	22	21	2587.56	2236.25
1768683	1769657	pksD	26	26	1999.44	1731.38	26	25	1960.5	1808.38	26	26	2022.5	1833.62
1769654	1771957	pksE	67	67	9653.56	9348.75	68	65	9899.62	9090.5	62	64	8917.31	8744.81
1772019	1772267	acpK	6	6	247.75	329.75	6	5	351.625	303.875	6	6	263.875	287
1772245	1773492	pksF	24	23	2370.31	2038.12	26	24	2200.12	1823.12	26	25	2237.75	2076
1773493	1774755	pksG	26	24	3151.25	3043.75	24	25	3378.44	2692.44	24	26	2767.44	2667.44
1774752	1775522	pksH	15	17	1606.12	1518.12	17	16	1314.12	1030.5	14	16	967.625	965.75
1775562	1776311	pksI	15	15	652.875	621.5	17	13	641.75	605.75	16	16	613.625	604.5
1776356	1791487	pksJ	288	284	27828.8	26278.4	295	298	26807.4	24582.5	292	297	24500.6	23182.7
1791489	1805087	pksL	269	265	29054.6	28224.4	275	263	29967.4	26284.2	264	270	27205.9	25655.9
1805103	1817891	pksM	229	238	23891.7	22965.6	236	236	22754.2	20390.7	240	244	20586.3	19694.9
1817881	1834425	pksN	345	344	35481.5	34009.4	351	347	36630.3	33789.2	349	353	34195.6	33401.8
1834440	1842071	pksR	175	178	17312.9	16155.9	181	179	16848.4	14805.9	179	180	15087.6	14886.8
1842116	1843333	pksS	13	15	971.875	952.375	15	15	1180.62	1087.94	16	15	1246.75	1062.25
1843564	1843920	ymzB	8	10	786.438	884.375	8	10	872.5	646.875	10	9	710	640.5
1843999	1844841	ymaE	21	22	1930	1875.44	20	18	1790.12	1405.62	18	20	1348.62	1355.75
1844934	1846262	aprX	22	20	1516.38	1270.12	21	19	1511.12	1534	22	20	1332.25	1465
1846998	1847705	ymaC	22	23	2264.12	2149.88	22	22	2345.38	2149.88	25	24	2003.56	2122.06
1847775	1848227	ymaD	3	3	236.75	212.5	3	3	242.125	205.375	5	4	134.25	229.625
1848241	1848594	ebrB	4	4	131.5	137.125	4	4	244.5	407.125	4	4	380.5	469.25
1848608	1848928	ebrA	11	12	2369.75	2051.88	12	12	2334.5	2176.12	12	12	1857.5	2054.62
1849062	1849337	ymaG	6	6	277.75	221.125	6	7	338.375	441.375	6	7	383.875	330.562
1849435	1849839	ymaF	7	7	983.562	1163.75	7	8	842.438	509.875	8	6	531	584.375
1849939	1850883	miaA	18	17	1304.5	1307	18	19	1260.25	1390.38	18	18	1438.25	1357.25
1850923	1851144	ymaH	5	5	502.75	442.125	5	6	513.875	478.688	5	6	627	410.75
1851340	1851612	ymzC	5	5	590.312	711.75	5	5	614.75	375.125	5	5	419	430.25
1851694	1851924	ymzA	5	4	255.375	360.812	5	5	299.125	341.25	4	5	155.375	274
1852257	1852559	nrdI	0	0	0	0	0	0	0	0	0	0	0	0
1852519	1854621	nrdE	0	0	0	0	0	0	0	0	0	0	0	0
1854639	1855628	nrdF	0	0	0	0	0	0	0	0	0	0	0	0
1855678	1856298	ymaB	6	5	563.875	538.625	7	6	731.375	531.25	6	6	584.75	546
1856362	1857129	cwlC	17	17	1279	1101.75	17	17	1420	1317.75	17	17	1437.62	1305
1857753	1858721	spoVK	11	11	627.75	499.375	13	12	532.562	480.5	13	11	542.125	424.625
1858854	1860116	ynbA	10	10	549	357.625	11	10	455.75	695.875	11	12	655.25	517.625
1860134	1861399	ynbB	14	15	641.875	594.625	15	13	582.125	583.25	14	14	551.5	487.875
1861509	1861916	glnR	3	5	354.875	592.75	4	4	355.375	212	4	4	259.125	234.625
1861975	1863309	glnA	2	0	22.875	0	0	1	0	4.125	1	0	2.25	0
1863637	1863927	ynxB	13	13	1060.69	996.625	13	12	1122.38	933.875	13	13	942.562	897.625
1864173	1864517	ynzF	10	11	1656.06	1254.44	10	10	2212.75	1910.88	11	9	1934.62	1786.62
1864648	1864899	ynzG	9	7	750.75	546.5	9	8	682.25	573	8	8	613.25	565.375
1865086	1865520	ynaB	18	20	929.375	1164.06	19	15	1169.62	904.375	17	19	921.375	869.875
1865590	1866381	ynaC	17	18	1034.12	975.5	20	20	1347.94	1293.31	22	20	1140.75	1145.5
1866716	1867228	ynaD	27	29	2682.62	2768.88	29	28	2930.25	2372.25	27	29	2429	2173.44
1867788	1868429	ynaE	18	18	1711.12	1686.75	18	18	1612.88	1451.88	18	19	1397.25	1449.88
1868518	1868871	ynaF	15	13	782.25	719.875	13	12	685.875	716.562	13	14	568.5	731.938
1868915	1869190	ynaG	6	7	183.5	179.875	7	5	157.75	115.75	5	7	140.875	218.25
1869348	1869467	ynzI	2	2	121.75	160.375	2	2	97.75	101.25	2	2	46.125	45.875
1869607	1870077	ynaI	15	16	696.625	784.875	16	14	1119.5	1042.25	15	13	908	1049.12
1870902	1872293	xynP	45	45	2946.62	3019.38	47	42	3389.25	3207.88	46	45	3115.19	3232.69
1872324	1873925	xynB	48	48	2769.25	2445.81	52	48	2794.62	2601.5	47	51	2353.75	2344.75
1874062	1875216	xylR	37	36	3086.94	2894.38	39	36	2799	2553.88	36	39	2418.38	2404.62
1875458	1876795	xylA	26	27	2600.88	2504.88	27	27	2620	2108.75	28	27	2209.25	2202.31
1876946	1878445	xylB	25	26	1702	1560.12	27	26	1535.5	1541	27	27	1479.12	1586.12
1878928	1879563	yncB	21	21	3399.75	2820.38	22	18	2876.75	2208.19	20	21	2428.38	2121
1880016	1881389	yncC	26	24	1886.62	2096.88	25	23	1996	1542	24	27	1439.5	1547.5
1881491	1882675	alrB	31	32	3162.12	2686.94	32	30	3059.06	2387.19	30	31	2230.69	2382.5
1883139	1883600	yncE	13	15	723.625	600	15	13	745.375	667.5	16	15	530.625	486.25
1883630	1884064	yncF	11	11	1150.94	1075.75	11	11	1445	1138.38	9	10	1218.19	907.875
1884190	1884363	BSUA_01899	8	6	227.75	180.5	7	7	352.5	420.375	7	6	369.25	348.875
1884667	1884927	cotU	14	14	1072.25	816	15	14	894	521.125	13	13	769.938	644.875
1885769	1886608	thyA	24	24	4207.69	4289.88	26	24	3955.38	3509.06	23	24	3103.25	3185.12
1886731	1886943	BSUA_01902	16	15	1334.88	1421.88	17	17	1403.38	1382.5	17	17	1259.44	1165.12
1887061	1887813	yncM	15	14	739.625	607.25	15	15	698.125	663.625	15	16	693.75	683
1887943	1888299	ynzK	4	5	272.75	324.75	5	5	266.125	210.25	4	6	216	246
1888545	1888745	cotC	10	11	514.75	566.25	13	11	843.75	726.375	10	12	829.5	905.75
1888920	1889108	tatAC	0	0	0	0	0	0	0	0	0	0	0	0
1889359	1889757	yndA	12	14	981.375	1013.88	14	13	1065.62	842	14	13	843.75	777.75
1889822	1890256	yndB	5	6	215.875	230.5	6	6	213.375	137.75	6	6	194.875	192.75
1890563	1890751	ynzB	3	3	137.875	144	3	3	143.5	159.5	3	3	142.125	145.25
1890924	1891034	BSUA_01910	6	6	309	326.125	6	6	291.375	367.625	6	6	351.125	236.875
1891047	1892606	yndD	38	35	2842.31	2368.62	35	37	3135.88	3292.88	37	35	2873.75	3067.94
1892636	1893727	yndE	33	36	3549.62	2799.75	33	36	4170.19	4337.56	37	36	4518.12	4304
1893717	1894931	yndF	19	18	1138.25	1000.75	19	19	1200.88	864.5	18	18	854.688	841.125
1895078	1895884	yndG	18	17	1535.38	1205.62	17	17	1484.5	1209	17	17	1209.25	1417
1895889	1896506	yndH	14	14	1049	1027.62	16	15	1050.88	966.375	14	16	709.875	927.625
1896503	1898143	yndJ	30	31	2251.62	2108.56	32	31	2127.12	1716.62	31	32	1635.62	1848.44
1898231	1898545	yndK	5	6	598.125	591.812	5	5	598.125	547.75	5	6	453.625	387.375
1898771	1899529	yndL	13	14	1010	897.875	13	13	870.25	688.25	13	11	615.125	672.875
1899556	1900005	yndM	8	8	848.375	732.062	8	8	1024.38	717	8	9	760	740.75
1900213	1900647	fosB	6	8	210	248.25	7	8	249.625	198	6	7	282.875	277.125
1901189	1901806	lexA	0	0	0	0	0	0	0	0	0	0	0	0
1901962	1902273	yneA	5	6	143.375	259	7	6	192.375	253.75	7	5	145.875	163.875
1902292	1902945	yneB	7	6	221.25	231.75	7	5	241.25	206	7	6	209.5	250.25
1903009	1903242	ynzC	1	1	48.875	25.625	1	1	22	27.875	1	1	19.375	33.875
1903411	1905414	tkt	0	0	0	0	1	2	1	19.75	0	0	0	0
1905567	1906013	sirA	11	14	404.375	446	14	13	526.875	417.125	11	14	472	392.25
1906099	1906317	yneF	0	0	0	0	0	0	0	0	0	0	0	0
1906391	1906564	ynzD	2	2	72.625	93.125	3	1	54.75	28.75	1	2	34.5	29.75
1906784	1907491	ccdA	17	17	2268.25	2390	20	19	2115.12	2531.38	19	20	1847	2372.12
1907580	1907942	yneI	5	7	402.75	401.875	5	5	353.25	298.875	7	6	309.25	254.25
1908030	1908512	yneJ	5	6	478.375	488.75	9	8	477	538.75	9	10	559.375	449.75
1908543	1908971	yneK	6	6	382.938	392.312	6	6	395.625	478.875	7	7	389.875	463.688
1909205	1909579	cotM	9	9	475.688	519.125	8	7	516.5	427.5	8	8	552.375	477.75
1909678	1909824	sspP	5	5	207.5	230.125	5	5	341.375	323.25	5	5	279	332.25
1909856	1910005	sspO	2	3	52.375	45.875	2	3	24.125	80.25	3	3	124.625	92.25
1910230	1912959	citB	15	14	142.125	133.5	14	11	82	89.25	6	16	76	117.75
1913031	1913543	yneN	12	13	1403.75	1403.12	13	9	1259.75	907.125	11	12	1258.06	1166
1913624	1913749	ynzL	2	3	31.125	27.5	2	2	70	32.25	3	3	27.75	45.875
1913814	1913960	sspN	1	2	62	71.375	3	3	82.375	100.5	3	2	61.875	26
1913997	1914248	tlp	5	5	235.75	176.125	6	6	257.875	343.75	5	5	340.875	270
1914333	1914749	yneP	12	11	1625.12	1327.25	14	14	1356.75	1236.12	13	13	1225.5	1337.12
1914765	1915064	yneQ	2	3	13.875	26.375	2	2	24.5	11.25	2	2	16.75	19.875
1915095	1915382	yneR	3	3	211.75	262.25	3	2	197.125	80.75	3	3	172.625	118.25
1915470	1916051	plsY	0	0	0	0	0	0	0	0	0	0	0	0
1916221	1916628	yneT	10	10	683.625	573.875	11	11	538.75	509.125	9	9	526.875	412.75
1917027	1918994	parE	0	0	0	0	0	0	0	0	0	0	0	0
1918998	1921418	parC	0	2	0	7.5	3	1	11.75	54.375	1	3	15.625	32.875
1921465	1921590	BSUA_01948	2	2	55.625	32.5	2	2	52.75	36.25	2	2	49.125	55.25
1921616	1921969	ynfC	3	3	110.125	165.125	3	3	210.75	132.875	3	3	226.625	111.625
1922475	1923872	alsT	39	40	4636.38	3984.38	40	38	4386.38	4114	39	41	3834.12	3870
1924175	1925674	eglS	25	25	2607.38	2477.25	25	26	2547.75	2124.38	27	25	2270.44	2336.88
1925742	1926005	ynfE	12	11	1095.88	1020	11	10	1266.12	1148.12	9	11	1252.12	986.125
1926264	1927532	xynC	37	37	4094.19	3617.5	38	36	3491.12	2611.19	34	37	2821.62	2882.44
1927663	1929204	xynD	51	47	4934.5	4858.94	53	51	4792.69	4854.38	53	54	4649.69	4451.75
1929799	1930245	yngA	8	8	433.375	489	8	8	441.375	603.75	8	8	454.875	460.5
1930252	1931145	yngB	27	28	4108	3594.75	27	27	4355.06	3607.56	27	26	3810.75	3865.44
1931209	1931814	yngC	15	14	1283	1159.5	14	15	1168.62	872.5	14	14	1179	840.312
1931863	1933062	nrnB	21	20	1791.12	1538	22	20	1762.38	1196	21	22	1347.62	1278.38
1933232	1934761	yngE	22	20	1524.12	1170.62	22	21	1535.75	1598.12	22	23	1650.75	1424
1934778	1935560	yngF	8	7	531	407.25	7	7	562.5	557.125	9	9	598.062	513.75
1935581	1936480	yngG	13	14	1148.62	1220.38	16	13	1048.62	1047.25	14	15	913	1049.25
1936495	1936716	yngHB	2	2	189.125	193.125	3	3	191.125	141.125	3	3	117.875	75.25
1936731	1938065	yngHA	20	20	2625.06	2201.38	21	22	2529.31	2440.88	21	22	2583.75	2512.75
1938075	1939724	yngI	34	34	3906.62	4316.31	33	32	3468	3097.75	32	34	3340.25	2959.06
1939768	1940910	yngJ	24	26	1859.25	1807.12	25	25	1563.62	1212.12	27	27	1367.75	1522.12
1941001	1941306	ynzE	8	8	832.125	773	9	9	877.75	732	7	8	829.625	832.375
1941577	1943109	yngK	40	39	4210.75	3573.75	40	41	4111.31	4049	41	42	3927.94	3911.75
1943245	1943637	yngL	8	8	758.125	594.5	8	7	483.875	466.125	8	8	453.75	320.75
1943748	1947566	ppsE	81	84	8828.44	8721.06	84	81	8349.69	7212.19	84	82	7351.5	7019.94
1947595	1955316	ppsC	104	103	8682.19	8213.38	105	106	8907.75	7540.44	103	104	7554.62	6999.69
1955333	1963015	ppsB	183	189	26060.9	25667.3	200	183	26230.1	21679.1	185	193	22132.8	21500.5
1963040	1970725	ppsA	115	113	10688.5	10295.2	120	115	10114.4	9199.5	112	123	8116.88	8516.19
1971108	1972583	dacC	26	27	2673	2709.5	27	28	3149.62	2524.12	27	27	2291.88	2555.81
1972617	1973594	galM	19	20	2483.12	2571	20	20	2570.44	2094.62	21	20	1882.88	1919.44
1973728	1975119	yoeA	25	26	1867.94	1680.75	28	25	1775	1461.25	26	28	1616.19	1489
1975405	1975950	iseA	8	9	1990.06	1754.94	12	9	1656	1217.62	10	11	1412.25	1346.56
1976169	1976714	yoeC	8	8	576	626.375	9	8	499.25	416.375	11	10	643.375	470.25
1977030	1977260	yoeD	10	9	495.75	403.5	10	9	645	501	10	10	644.125	529
1977445	1979208	ggt	32	32	2450	2276.88	34	34	2207.94	2206.31	34	32	2108.5	1864
1979309	1980166	ftsR	20	19	1455.75	1545.31	21	19	1523.88	1749.75	22	20	1345.19	1626.38
1980294	1981283	yogA	17	18	1201.5	1235.62	19	17	1253.62	1242.62	19	17	1120.81	959.188
1981340	1982821	gltB	15	13	805.312	537.562	15	15	550.125	425.375	15	12	392	373
1982838	1987400	gltA	66	67	6040.75	4908.38	66	64	4944.62	3872.5	64	66	3808.88	3636.69
1987547	1988449	gltC	7	10	530.25	514	11	9	501.125	330.625	9	11	328.875	325.25
1988501	1989616	proJ	24	26	1140.12	1187.56	24	23	1195.12	1147.38	26	21	1027.12	940.25
1989613	1990428	proH	18	18	3305.25	2906	19	18	3026.75	2505.88	19	19	2443.81	2088.25
1990654	1991025	rtp	11	11	723.625	735.875	11	11	738.5	845.875	11	11	806.75	795.625
1991322	1992038	yoxD	15	15	1086.12	998.875	15	14	1203	814.75	15	16	926.875	921.5
1992189	1992494	yoxC	5	5	128	145.125	5	6	119.25	191	5	6	157.875	192.5
1992565	1993335	yoxB	12	13	1187.25	1237.62	12	10	1324.44	817.75	12	12	814.25	871.625
1993379	1993912	yoaA	11	11	743.125	743.75	11	10	750.875	585.125	11	10	616.5	855.25
1993991	1995235	yoaB	24	22	2485.38	1812.88	23	25	2058.62	1721.5	25	27	1824.25	1519.06
1995329	1996792	yoaC	26	25	1751	1602.12	28	25	1523.38	1139.25	28	26	1493.25	1316.25
1996810	1997811	yoaD	12	12	280.375	227.125	15	13	334.5	337.25	14	14	338	300.375
1998168	2000210	yoaE	33	30	2607.69	2506.25	32	31	2666.88	2358.25	33	33	2570.88	2210.88
2000277	2000570	yoaF	5	7	414.25	339.875	5	5	268.25	229.625	6	6	269.25	242.375
2000943	2001347	yoaG	16	16	799.375	751.75	19	19	917.625	763.75	16	18	753.25	802.625
2001622	2001744	BSUA_01999	3	3	137.375	62.125	3	3	75.25	85.375	3	3	133.5	101.625
2001788	2002081	yozQ	2	3	139.75	192.75	3	2	123.125	139.125	3	3	148.25	103.375
2002197	2003882	yoaH	36	34	3020.75	2652.25	37	36	2766.62	2298.25	33	36	2215.25	2313.06
2004207	2005658	yoaI	25	26	5124.38	5365	28	24	5129.38	3940.31	25	26	3927.38	4131.12
2005695	2006393	exlX	11	13	793.375	775.25	13	13	897.5	667.75	12	12	779	624.375
2006663	2007340	yoaK	18	19	1313.25	1246.19	19	20	1409.62	1212.12	19	19	1097.38	1191.38
2007513	2008550	pelB	30	29	1643.75	1453.62	30	26	1684.38	1264	27	28	1611.81	1448.12
2008807	2009490	yoaM	19	20	1460.62	1371.88	20	19	1364.62	1073.88	19	20	1227.12	1150.12
2009831	2010136	yozS	18	18	1579.25	1645.69	19	19	1961.06	1508.25	19	18	1673.25	1767.62
2010369	2011541	oxdD	27	28	2229.25	1757.75	29	29	2119.38	1892.38	27	28	1968.62	2029.62
2011670	2012158	yoaO	19	17	1751.75	1482.44	19	17	1413	968.625	17	18	1116	989
2012378	2013133	yoaP	22	21	1603.5	1554.38	21	21	1746.12	1728.62	20	22	1388.5	1412.88
2013444	2013797	yoaQ	5	6	180.25	220.125	6	5	264.375	260.375	5	5	95.5625	227.25
2013756	2013995	yozT	2	2	46.375	116.125	2	2	60.625	51.375	2	1	54.625	11.5
2014098	2014595	yozF	10	11	383.625	534.5	13	13	568.125	451.25	11	13	528.125	395.5
2014696	2015607	yoaR	24	24	1616.69	1417.62	25	24	1589.88	1302.25	25	25	1247.62	1046.38
2015954	2016436	yoaS	13	13	750.75	446.125	16	14	766.875	534.562	14	15	907.75	569.25
2016446	2016700	yozG	3	2	168.375	98.375	3	2	138.25	125.375	2	2	163.625	196.5
2016806	2017600	yoaT	12	11	582.312	465.25	11	9	480.625	340.5	11	10	411.5	488.625
2017724	2018596	yoaU	10	10	801.25	755.375	10	9	751.875	644.5	8	9	638.75	615.375
2018697	2019575	cyeA	18	16	1205.5	1054.62	17	17	1500.38	1231.25	18	19	1235.88	1225
2019748	2020179	yoaW	4	5	248.5	227.125	4	5	216.625	211.5	5	5	264.75	181.125
2020443	2021075	yoaZ	23	23	2757.88	2831.75	22	23	3034.62	2479.69	24	22	2481.94	2813.31
2021301	2022221	penP	20	20	531.375	682.125	21	20	613.125	608	18	20	625.875	497.375
2022718	2023080	yobA	8	7	422.625	357	9	7	468.625	300	8	7	283.75	448.125
2023457	2023720	yobB	11	11	917.125	982.75	12	12	925.375	886.25	12	12	802.062	795
2024097	2026697	pps	54	50	2675.5	2518.5	54	52	2784.25	2988.94	53	54	2678.5	3038.56
2027367	2028008	xynA	23	23	2536.75	2575.62	25	23	2523.38	1590.62	25	23	1887.75	1847.75
2028636	2028875	yozV	6	8	277.25	330.75	8	7	597.375	711.5	7	7	867.25	793.375
2029046	2029384	yobD	9	9	582.875	506.125	9	9	749	480.25	8	9	426.375	451.25
2029418	2029882	yozH	9	11	240	254.625	10	9	377.25	393.5	9	10	341.375	406.875
2029982	2030347	yozI	5	5	221.875	329.75	5	5	303.625	247.5	6	5	223.875	231.625
2030569	2031228	yobE	14	12	744.625	619.125	14	14	527.625	437.625	14	15	431.625	446.75
2031483	2032400	yobF	25	25	1364.25	1366.12	25	25	1413.25	1235.75	26	24	1234.69	1200.25
2032459	2032632	yozW	4	4	276.5	238.625	5	5	262.125	111.5	5	5	160.25	164.875
2032777	2033001	yozX	6	8	329.375	371.25	8	9	353.875	226.375	9	8	275.75	244.25
2033005	2033460	yozJ	9	9	222.5	217.25	9	9	311.5	280.125	9	11	331.25	400.25
2033585	2033845	yozY	12	13	799.875	1094.25	13	15	990.875	898.375	13	14	710.5	872
2034918	2036033	rapK	42	40	2258.25	2658.12	42	37	2896.75	2715.12	38	41	2719.38	2939.56
2036030	2036152	phrK	4	5	130.75	110.375	5	4	126	72.875	2	3	77.625	50
2036278	2036931	yobH	21	21	1055.75	1215.5	21	22	1161.44	1060.12	22	20	943	917.75
2036968	2037315	yozK	8	8	649.375	621.625	9	9	570.75	567.75	9	8	310.875	469
2037308	2037601	yozL	8	8	637.5	706.375	8	10	695.625	528.5	9	10	619.625	642.625
2037834	2038145	yozM	7	7	327.25	438.75	7	7	274.375	224.75	8	8	287.25	262.75
2038192	2041797	yobI	128	133	7395.75	7374.88	146	143	8218.12	8223.62	147	139	7662	7771
2043012	2043854	yobJ	15	15	470.25	471.5	16	14	616.25	730.5	13	17	631.875	748.75
2044054	2044512	yobK	1	2	10.75	31.875	2	2	23	27.25	2	1	26	18.25
2044522	2046324	yobL	48	45	2314.25	2305.25	47	45	2125.5	1673.62	43	46	1768.06	1842.5
2046426	2046989	yobM	11	11	654.75	672.875	12	12	699.5	651.125	12	11	661	558.75
2047111	2048547	yobN	24	25	1322.5	1356.25	25	24	1465.38	1451.62	25	22	1396.69	1560.75
2048974	2051394	yobO	55	56	3671.31	3791.25	59	53	4270.88	3789.25	54	53	3904.69	4085.75
2051982	2052314	csaA	1	1	24.5	23.125	1	1	22	8.5	1	1	6.25	24.5
2052379	2053098	yobQ	16	16	1511.25	1294.62	18	18	1412.12	1087.88	18	19	1109.88	1013
2053119	2053862	yobR	8	8	729.75	708.625	9	7	709.625	499.25	8	8	623.5	736.625
2053940	2054515	yobS	6	4	415.5	361.75	6	6	522.312	596.625	6	5	753.875	443
2054521	2055222	yobT	9	8	322.5	198.75	9	9	255	285	8	7	270.625	248.125
2055299	2055781	yobU	8	8	490.625	492.75	8	6	510.125	447.625	7	7	455.375	474.875
2055835	2056776	yobV	16	17	1093.62	950	17	16	1253	1416.88	16	16	1271.75	1275.62
2056982	2057527	yobW	12	13	726.875	628.875	13	13	713.625	671.5	12	13	741	861.25
2057554	2057877	czrA	2	2	117.875	97.875	2	2	130.5	60.25	2	2	65.25	37.25
2058071	2058748	yocA	14	14	852.25	944.375	14	14	779	819.125	14	13	693.25	844.75
2058838	2059374	yozB	0	0	0	0	0	1	0	11.625	2	2	15.25	7.75
2059511	2060293	yocB	11	11	592.125	439.875	12	11	491.875	373.5	11	11	468	426.625
2060464	2060961	yocC	11	10	1038	889.5	11	11	1084.62	865.875	11	11	876.25	1036
2061025	2062002	yocD	19	17	1810.25	1705.06	19	21	1908.25	1517.12	19	20	1631.06	1603.44
2062164	2063222	des	16	15	688.375	758.5	16	15	671.25	842.438	14	15	909.938	746.375
2063342	2064454	desK	19	22	1222.62	1224.62	22	20	1628.88	1593.88	21	23	1747.62	1414.75
2064473	2065072	desR	8	8	1182.25	973.25	11	8	1106.12	985	8	11	967	827.75
2065667	2066530	yocH	13	11	592.875	505.25	15	15	467.5	722.125	12	13	511.5	414.125
2066778	2068553	yocI	29	29	2262.62	1793.06	32	31	2190.38	2017.56	30	31	1976.5	1972.62
2069117	2069743	yocJ	11	12	1133.62	1094.25	15	14	1176	898	15	12	1011.06	832.5
2069894	2070385	yocK	4	4	209.875	133.5	4	5	188	254.5	4	4	129.875	251
2070460	2070792	yocL	9	8	648.25	502.375	10	9	897.625	1160.25	10	10	1479.38	1252.38
2070870	2071097	yoyB	3	3	342.125	452.875	4	4	435.125	299.25	3	4	240.875	188.25
2071084	2071560	yocM	7	8	731.5	568.375	8	8	671.562	590.25	8	8	529.812	516.375
2071627	2071890	yozN	5	5	146.625	106.875	5	5	173.125	138.75	4	5	158.625	131.75
2071895	2072128	yocN	8	5	365.625	332.875	7	7	377.75	469	8	8	286.125	285.875
2072214	2072558	yozO	10	11	367.5	253.125	11	10	466	444.625	11	11	466.5	476.75
2072915	2073118	yozC	2	4	143.25	95	3	3	130.625	131.5	4	4	153.25	101
2073348	2074835	dhaS	22	22	1282.12	1180.81	23	20	1260.75	1268.25	24	23	1405.12	1251.12
2074936	2076834	sqhC	43	44	3226.38	3102.88	46	44	4378.25	4738.12	46	43	4396.88	3988.69
2076824	2077669	sodF	20	20	1320	1162.75	20	22	1347.88	1764.38	21	20	1611.12	1438.19
2077702	2079039	yocR	34	35	1338.12	1555.56	37	36	1445.88	1429.75	34	37	1393.62	1596.56
2079258	2080223	yocS	9	11	932.875	806.25	8	9	843	756.5	11	10	731.188	631
2080273	2081526	odhB	1	3	4.125	27.25	2	1	2	2.25	1	2	5.25	12.25
[truncated: 2,246 more rows]

## Sheet: legend
Columns are as follows: “ORF_Start”, “ORF_End”, “ORF_Name” provide the open reading frame coordinates and gene names for protein coding genes from Genbank accession number CP007800.1. “INS_HPUra_2h”, “INS_HPUra_3h” and “INS_HPUra_4h” provide the number of unique insertion sites present within the internal 5-95% portion of the coding sequence 2, 3, and 4 hours after the HPUra was washed out. “INS_…
