# Supplementary material for: Beneficial and detrimental genes in the cellular response to replication arrest
Source: PLoS Genet. 2022 Dec 27;18(12):e1010564. doi: 10.1371/journal.pgen.1010564 (PMC9836290; doi:10.1371/journal.pgen.1010564)
Supplement: S1 Data — The excel spreadsheet contains the underlying data for the experiments presented in each of the figures and Table 2. (XLSX) [file pgen.1010564.s002.xlsx]

## Sheet: Figure 1
Fig 1B	Survival after replication arrest due to HPUra treatment
		Replicates
Strain	Genotype	1	2	3	4	5	6	Avg.	St. Dev
JMA222	wt	0.0363636	0.0333333	0.0315789	0.0444444	0.0428571	0.0766667	0.0442074	0.0167017
LSF625	recU	0.00275	0.0125	0.021				0.0120833	0.00913213
LSF298	recN	0.000642857	0.00428571	0.00777778	0.007			0.00492659	0.00322435
LSF041	polA	0.005	0.00321429	0.00205556				0.00342328	0.00148331
LSF253	addAB	0.000527048	0.00613333	0.00444444	0.00555556	0.00244444		0.00382096	0.00231783
LSF200	recJ	0.35461	0.461538	0.435897	0.5	0.451613		0.440732	0.0536292
Fig 1C	Survival following replication arrest due to MMC treatment or inactivation of the replicative helicase (DnaC)
MMC Treatment		Replicates
Strain	Genotype	1	2	3	Avg.	St. Dev
JMA222	wt	0.0145455	0.0202174	0.0142373	0.0163334	0.00336718
LSF253	addAB	0.0016	0.0032	0.0012	0.002	0.0010583
LSF200	recJ	0.00177419	0.00698925	0.00283784	0.00386709	0.00275567
Helicase Ts		Replicates
Strain	Genotype	1	2	3	Avg.	St. Dev
LSF176	wt	0.275	0.157143	0.2	0.210714	0.0596546
LSF326	addAB	0.056	0.025	0.035	0.0386667	0.0158219
LSF274	recJ	0.8	0.533333	0.62	0.651111	0.136028

## Sheet: Figure 2
Fig 2A	Survival after replication arrest due to HPUra treatment
		Replicates
Strain	Genotype	1	2	3	4	Avg.	St. Dev
JMA222	wt	0.025	0.0416667	0.0333333	0.02	0.03	0.00952579
LSF814	recO	0.0619048	0.08	0.12	0.0470588	0.0772409	0.0315283
LSF270	recF	0.15	0.0925926	0.148148	0.173333	0.141019	0.0342579
LSF253	addAB	0.00133333	0.00114286	0.003	0.000416667	0.00147321	0.0010918
LSF817	addAB recO	0.0175	0.0285714	0.00461539		0.0168956	0.0119895
LSF709	addAB recF	0.00434783	0.0235294	0.028		0.0186257	0.0125655
LSF238	recJ	0.470588	0.571429	0.333333	0.342857	0.429552	0.113412
LSF815	recJ recO	0.138462	0.08	0.246154		0.154872	0.0842837
LSF282	recJ recF	0.322034	0.46875	0.153846		0.314877	0.157574
Fig 2B	RecA activity as measured via PyneA-lacZ expression (ß-gal specific activity)
			Replicates
Strain	Genotype	HPUra	1	2	3	Avg.	St. Dev
LSF633	wt	-	10.989	104.393	7.84314	41.0751	54.8576
		+	479.839	856.793	1075	803.877	301.089
LSF635	addAB	-	1071.43	1444.57	1024.88	1180.29	230.052
		+	1513.89	1637.43	2059.52	1736.95	286.107
LSF634	recJ	-	13.8889	90.2256	8.65801	37.5908	45.658
		+	129.31	236.305	349.206	238.274	109.961

## Sheet: Figure 3
Fig 3A	Survival of wild type after HPUra treatment ± lysogenic phages
		Replicates
Strain	Phages	1	2	3	Avg.	St. Dev
JMA222	both	0.0409091	0.02875	0.048	0.0392197	0.00973556
LSF204	SPß	0.0617021	0.08	0.07	0.0705674	0.00916212
LSF203	PBSX	0.0730769	0.0548387	0.06	0.0626385	0.00940104
LSF225	none	0.144681	0.18889	0.16	0.164524	0.022449
Fig 3B	Survival after HPUra treatment ± lysogenic phages
			Replicates
Strain	Genotype	Phages	1	2	3	4	5	6	7	8	9	10	11	12	Avg.	St. Dev
JMA222	wt	none	0.16875	0.221428	0.147059	0.306667	0.1875	0.1	0.15	0.136364	0.166667	0.12	0.128	0.185714	0.168179	0.0548306
LSF225		both	0.0363636	0.0333333	0.0315789	0.0444444	0.0428571	0.0766667							0.0442074	0.0167017
LSF254	addAB	none	0.0214	0.0116667	0.0185714	0.00625	0.016	0.0190909	0.00538462	0.008					0.0132955	0.0062944
LSF253		both	0.000527048	0.00613333	0.00444444	0.00555556	0.00244444								0.00382097	0.00231783
LSF231	recJ	none	0.5	0.690439	0.615385	0.666667	0.4	0.318182	0.666667	0.566667	0.35	0.521			0.529501	0.136168
LSF200		both	0.35461	0.461538	0.435897	0.5	0.451613								0.440732	0.0536292

## Sheet: Figure 4
Fig 4	Survival after replication arrest due to HPUra treatment in the absence of phages
		Replicates
Strain	Genotype	1	2	3	4	5	6	7	8	9	10	11	12	Avg.	St. Dev
LSF225	wt	0.15	0.0588235	0.08	0.0952381	0.0425532	0.0333333	0.0382353	0.136364	0.116667	0.0818182	0.12	0.064	0.0847527	0.0393291
LSF658	recA	0.022381	0.08	0.014	0.105263	0.074	0.05	0.0428571	0.037037	0.133333	0.03			0.0588872	0.0385321
LSF254	addAB	0.00625	0.0121212	0.0147059	0.016	0.02	0.0159091	0.00538462	0.004	0.0206897	0.01	0.0151515	0.00625	0.0122052	0.00576386
LSF648	recJ addAB	0.00272727	0.00333333	0.005	0.000909091	0.00333333								0.00306061	0.00147056
LSF231	recJ	0.666667	0.224138	0.2125	0.257895	0.566667	0.2	0.3	0.228571	0.408163	0.292857			0.335746	0.161526

## Sheet: Figure 5
Fig 5A	% cells with RecN-mNeongreen foci
			Replicates
Strain	Genotype	HPUra	1	2	3	Avg.	St. Dev
LSF740	recU	-	3.93258	3.14183		3.53721	0.559147
		+	68.3333	43.1395		55.7364	17.8148
LSF650	addA	-	1.86113	1.09739		1.47926	0.540044
		+	43.3498	29.863		36.6064	9.53657
LSF708	wt	-	3.72525	2.0202	5.79297	3.84614	1.88929
		+	24.1426	18.7938	17.8431	20.2599	3.396
LSF706	recJ addA	-	3.00136	1.62242		2.31189	0.975062
		+	12.6904	10.385		11.5377	1.63016
LSF649	recJ	-	0.925926	1.13122		1.02857	0.145166
		+	13.602	9.75836		11.6802	2.71787
LSF816	recF	-	1.06178	3.41151		2.23664	1.66152
		+	8.15789	7.08333		7.62061	0.75983
LSF818	recO	-	0.801974	2.43902		1.6205	1.15757
		+	11.3846	2.97974	3.94432	6.10289	4.59946
LSF756	recA	-	0.634249	2.05479		1.34452	1.00448
		+	3.57143	4.15225		3.86184	0.410702
Fig 5B	Survival after replication arrest due to HPUra treatment
		Replicates
Strain	Genotype	1	2	3	4	Avg.	St. Dev
LSF225	wt	0.0419355	0.0818182	0.12	0.0514286	0.0737956	0.0351879
LSF536	recN	0.0151852	0.025	0.0216	0.00228571	0.0160177	0.0100184
LSF255	addAB	0.005	0.00625	0.005	0.002	0.0045625	0.0018071
LSF652	recN addAB	0.0008	0.00025	0.000540541		0.00053018	0.000275146
LSF231	recJ	0.228571	0.408163	0.307692	0.292857	0.309321	0.0743057
LSF651	recN recJ	0.2	0.108571	0.153333	0.0822222	0.136032	0.0517713

## Sheet: Table 2
Table 2	Survival relative to wild type
		Replicates				Survival
Strain	Genotype	1	2	3	4	Avg.	Rel. to WT
LSF225	wild type	0.00666667	0.00666667	0.0186667	0.005	0.00925	1
LSF231	recJ	0.02	0.0566667	0.045	0.0185185	0.0350463	3.78879
LSF658	recA	0.00682927	0.00606061	0.008	0.017619	0.00962723	1.04078
LSF659	recA recJ	0.0189744	0.0318519	0.0514286	0.0154545	0.0294273	3.18133
